# Supplementary material for: Integrating machine learning and nontargeted plasma lipidomics to explore lipid characteristics of premetabolic syndrome and metabolic syndrome
Source: Front Endocrinol (Lausanne). 2024 Mar 15;15:1335269. doi: 10.3389/fendo.2024.1335269 (PMC10979736; doi:10.3389/fendo.2024.1335269)
Supplement: Supplementary file 1 [file Table_1.xlsx]

## Sheet: Sheet1
Control and Pre-MetS: 50 lipids data selected based on VIP, FDR, and FC screening
LipidIon	LipidGroup	Class	P	FDR	VIP	Log2|FC|	FattyAcid	FA1	FA2	FA3	FA4	IonFormula	CalMz	RT-(min)	QCRSD	Control	Control	Control	Control	Control	Control	Control	Control	Control	Control	Control	Control	Control	Control	Pre-MetS	Pre-MetS	Pre-MetS	Pre-MetS	Pre-MetS	Pre-MetS	Pre-MetS	Pre-MetS	Pre-MetS	Pre-MetS	Pre-MetS	Pre-MetS	Pre-MetS	Pre-MetS	Pre-MetS	Pre-MetS	Pre-MetS	Pre-MetS	Pre-MetS	Pre-MetS
TG(16:0/10:1/18:2)+NH4	TG(44:3)+NH4	TG	0.000762536	0.0159663	1.52497	1.13999	(16:0/10:1/18:2)	(16:0)	(10:1)	(18:2)		C47 H88 O6 N1	762.661	16.3962	0.0406952	1.54983e+06	1.79093e+06	1.30361e+06	1.02618e+06	3.4723e+06	2.15141e+06	1.35762e+06	2.0281e+06	1.41339e+06	1.25325e+07	1.51903e+06	1.37606e+06	2.1623e+06	710509	4.60911e+06	1.58171e+06	2.52402e+06	2.41452e+06	5.15072e+06	6.07863e+06	940312	2.2914e+06	977259	2.95837e+06	5.26248e+06	4.62814e+06	1.54815e+06	2.90286e+06	1.68011e+07	2.78728e+06	2.30446e+06	2.25757e+06	8.81005e+06	3.80477e+06
TG(16:0/16:0/16:0)+NH4	TG(48:0)+NH4	TG	0.000852794	0.0168211	1.5925	1.08974	(16:0/16:0/16:0)	(16:0)	(16:0)	(16:0)		C51 H102 O6 N1	824.77	21.7734	0.017009	410326265	3.20497e+08	8.95472e+07	1.68867e+08	7.99789e+07	1.62378e+08	1.61468e+08	2.19343e+08	9.3014e+07	5.42415e+08	1.11019e+08	9.7933e+07	8.00834e+07	1.02904e+08	3.51663e+08	2.63968e+08	1.17054e+08	4.44939e+08	1.91198e+08	6.87593e+08	1.01374e+08	2.07491e+08	2.99563e+08	8.06057e+08	3.97388e+08	3.54536e+08	1.47002e+08	2.45665e+08	1047804900	1.84002e+08	1.66404e+08	180382725	2.80385e+08	1284399869
TG(16:0/14:2/18:1)+NH4	TG(48:3)+NH4	TG	0.00243954	0.027901	1.75637	1.35941	(16:0/14:2/18:1)	(16:0)	(14:2)	(18:1)		C51 H96 O6 N1	818.723	19.4178	0.104813	8.2662e+06	6.73331e+06	1.01531e+06	2.80266e+06	1.71677e+06	1.7638e+06	2.6064e+06	3.1964e+06	2.07287e+06	1.32116e+07	996418	1.27341e+06	2.99672e+06	1.79522e+06	4.99678e+06	4.15158e+06	1.58426e+06	4.41652e+06	1.22114e+07	8.40004e+06	1.35349e+06	3.16361e+06	2.13219e+06	7.858e+06	6.91332e+06	4.64312e+06	3.37302e+06	5.93048e+06	2.15249e+07	4.82506e+06	3.08902e+06	2.64143e+06	9.93513e+06	1.08011e+07
TG(16:0/16:0/17:0)+NH4	TG(49:0)+NH4	TG	0.00106256	0.0178536	1.63374	1.45186	(16:0/16:0/17:0)	(16:0)	(16:0)	(17:0)		C52 H104 O6 N1	838.786	22.0005	0.0987743	3.54942e+07	3.60202e+07	2.49847e+07	1.36246e+07	7.12806e+06	2.21131e+07	1.37684e+07	1.61989e+07	8.34792e+06	7.40943e+07	1.04553e+07	8.90071e+06	8.07078e+06	9.49577e+06	2.94848e+07	1.57837e+07	8.72305e+06	1.04791e+08	66212374	4.51637e+07	1.17177e+07	1.90687e+07	1.00632e+08	2.9041e+07	5.21242e+07	3.34659e+07	1.48031e+07	3.28025e+07	2.16893e+08	1.5941e+07	1.54618e+07	2.44793e+07	3.6818e+07	1.64553e+08
TG(16:0/16:0/17:0)+Na	TG(49:0)+Na	TG	0.00118383	0.0183091	1.69426	1.64054	(16:0/16:0/17:0)	(16:0)	(16:0)	(17:0)		C52 H100 O6 Na1	843.741	22.0005	0.103199	6.38931e+06	6.70829e+06	1.03498e+07	2.16453e+06	986231	4.61031e+06	2.77422e+06	2.36893e+06	1.16903e+06	9.63959e+06	1.79445e+06	1.1011e+06	1.04503e+06	1.18746e+06	5.52517e+06	3.68474e+06	1.1961e+06	1.59757e+07	1.38011e+07	1.05169e+07	1.72744e+06	4.16473e+06	2.14006e+07	5.0303e+06	9.9486e+06	1.12526e+07	2.96906e+06	6.65087e+06	1.89949e+07	3.14888e+06	2.10747e+06	3.49955e+06	6.95507e+06	2.91632e+07
TG(18:0/16:0/16:0)+NH4	TG(50:0)+NH4	TG	0.000120319	0.00818769	1.71675	2.00152	(18:0/16:0/16:0)	(18:0)	(16:0)	(16:0)		C53 H106 O6 N1	852.801	22.4939	0.0266887	5.81194e+08	3.43563e+08	8.89002e+07	1.16074e+08	7.71743e+07	2.00539e+08	1.3966e+08	235246038	8.24325e+07	6.00166e+08	1.14858e+08	9.34064e+07	7.12849e+07	9.3572e+07	4.92408e+08	2.58121e+08	1.08221e+08	7.94059e+08	7.59124e+08	8.74536e+08	1.21556e+08	2.95176e+08	5.63524e+08	9.50275e+08	5.06244e+08	1189545842	2.08071e+08	6.21441e+08	1967499846	2.28762e+08	1.45266e+08	1.96315e+08	4.26684e+08	1430228786
TG(18:0/16:0/17:0)+NH4	TG(51:0)+NH4	TG	0.000335615	0.0126881	1.73443	1.67126	(18:0/16:0/17:0)	(18:0)	(16:0)	(17:0)		C54 H108 O6 N1	866.817	22.6805	0.0776111	1.15421e+07	1.14667e+07	8.67457e+06	2.28549e+06	1.59056e+06	9.40564e+06	3.59611e+06	4.33484e+06	2.25388e+06	1.62258e+07	4.6858e+06	2.87737e+06	1.79705e+06	3.52593e+06	1.40166e+07	4.50847e+06	4.58404e+06	4.58643e+07	3.47583e+07	1.63399e+07	3.10965e+06	7.17465e+06	5.90911e+07	1.07125e+07	1.79719e+07	3.09414e+07	8.83246e+06	1.83919e+07	6.3576e+07	6.15677e+06	3.58434e+06	4.94636e+06	1.49832e+07	4.99288e+07
TG(16:0/17:0/18:1)+NH4	TG(51:1)+NH4	TG	0.000156972	0.00971083	1.83799	1.31683	(16:0/17:0/18:1)	(16:0)	(17:0)	(18:1)		C54 H106 O6 N1	864.801	21.9833	0.021798	2.33819e+08	2.46326e+08	9.73411e+07	9.05546e+07	5.82422e+07	1.38307e+08	9.31656e+07	1.28081e+08	6.60601e+07	2.37482e+08	7.70833e+07	6.16376e+07	1.01264e+08	7.17639e+07	2.40233e+08	1.08119e+08	6.18693e+07	605843712	6.13401e+08	2.45696e+08	9.60082e+07	1.61357e+08	5.16526e+08	1.3771e+08	3.95856e+08	2.42359e+08	1.38651e+08	2.26399e+08	8.51657e+08	1.98407e+08	1.31157e+08	1.38887e+08	2.59206e+08	5.11334e+08
TG(18:0/16:0/18:1)+NH4	TG(52:1)+NH4	TG	3.87245e-05	0.00628803	1.99978	1.85068	(18:0/16:0/18:1)	(18:0)	(16:0)	(18:1)		C55 H108 O6 N1	878.817	22.4693	0.0238653	3551401234	2921487410	6.57853e+08	9.38266e+08	7.73158e+08	1700650922	9.3756e+08	2160094480	7.78554e+08	2899132216	1051389627	1046693437	9.08045e+08	7.72637e+08	3669133943	1779142225	8.53516e+08	4962041863	7415778496	4757461936	1372880602	2383933458	3569531031	3674021644	3170534590	7479421399	1903868681	4764307564	7384819791	2179569796	1395938371	2021258346	3589623048	4103782912
TG(16:0/16:0/20:5)+NH4	TG(52:5)+NH4	TG	0.00570463	0.0470546	1.66831	1.43707	(16:0/16:0/20:5)	(16:0)	(16:0)	(20:5)		C55 H100 O6 N1	870.755	19.7096	0.0434674	5.92181e+07	1.28009e+08	2.09122e+07	2.33453e+07	2.29839e+07	4.22258e+07	9.38596e+07	3.45277e+07	2.39602e+07	2.17584e+08	1.3907e+07	1.07524e+07	2.58571e+07	3.10616e+07	6.53147e+07	4.34818e+07	3.64257e+07	8.0726e+07	1.75745e+08	8.79006e+07	2.16621e+07	4.48391e+07	2.09808e+07	7.63409e+07	1.50078e+08	4.35566e+07	4.89836e+07	5.80811e+07	2.13041e+08	5.04619e+07	114759806	4.19389e+07	2.05226e+08	121100490
TG(18:0/17:0/18:1)+NH4	TG(53:1)+NH4	TG	0.000296813	0.0126881	1.811	1.53667	(18:0/17:0/18:1)	(18:0)	(17:0)	(18:1)		C56 H110 O6 N1	892.833	22.7692	0.0749705	7.2926e+07	1.08092e+08	2.77114e+07	1.09659e+07	1.08286e+07	4.28323e+07	1.58119e+07	2.7665e+07	1.18518e+07	6.71018e+07	2.61027e+07	1.42205e+07	1.49468e+07	1.34831e+07	5.80915e+07	2.22621e+07	2.19595e+07	1.237e+08	1.63148e+08	8.75227e+07	2.01506e+07	5.26004e+07	1.25643e+08	4.37728e+07	1.0295e+08	142245359	3.83368e+07	1.12487e+08	1.1912e+08	4.1633e+07	3.00639e+07	4.19539e+07	7.71894e+07	1.18467e+08
TG(17:0/18:1/18:2)+NH4	TG(53:3)+NH4	TG	0.0018021	0.0231383	1.72762	1.3126	(17:0/18:1/18:2)	(17:0)	(18:1)	(18:2)		C56 H106 O6 N1	888.801	20.4183	0.138101	1.5867e+08	2.10666e+08	7.22142e+07	6.14675e+07	5.54161e+07	1.70775e+08	6.87077e+07	1.05544e+08	7.78953e+07	2.13143e+08	7.76501e+07	3.59895e+07	7.70845e+07	8.37447e+07	2.99298e+08	8.63217e+07	7.67117e+07	1.95809e+08	5.63714e+08	1.37364e+08	8.87338e+07	1.95978e+08	1.15365e+08	5.95122e+07	1.99817e+08	9.62084e+07	1.85494e+08	1.54202e+08	2.2433e+08	1.56314e+08	2.84556e+08	1.80192e+08	2.30243e+08	2.27021e+08
TG(18:0/18:0/18:1)+NH4	TG(54:1)+NH4	TG	5.19864e-05	0.00628803	1.92918	1.51262	(18:0/18:0/18:1)	(18:0)	(18:0)	(18:1)		C57 H112 O6 N1	906.848	23.0595	0.061511	399282073	3.6766e+08	1.06933e+08	8.64971e+07	8.7722e+07	2.20836e+08	1.02258e+08	2.68144e+08	9.51904e+07	5.06024e+08	1.99893e+08	2.35721e+08	1.22745e+08	9.58677e+07	4.57713e+08	196083011	1.37275e+08	1003918471	1306477478	1105211917	2.14069e+08	3.22743e+08	1220659605	5.42994e+08	452795252	1455098621	2.55472e+08	1154224097	1382607114	3.26304e+08	2.00592e+08	292494926	6.22857e+08	4.62865e+08
TG(18:0/18:1/18:1)+NH4	TG(54:2)+NH4	TG	0.000427249	0.0135229	1.81511	1.09877	(18:0/18:1/18:1)	(18:0)	(18:1)	(18:1)		C57 H110 O6 N1	904.833	22.4446	0.040983	4108331152	4253978669	1324666119	1251881472	1486890073	1990538361	1176328738	3998172376	1484785923	3402271181	1657414298	2163574758	1810636023	1395469979	3813663949	2280620495	1229187169	5526616872	10000824766	5718190351	2545650922	3499068065	5801008075	2996857640	3744232751	6286404041	2874097582	6724830114	7522958979	3028750125	2105844162	2977541151	5230733269	2668255272
TG(16:0/18:1/20:3)+NH4	TG(54:4)+NH4	TG	0.0029686	0.031813	1.56175	1.15541	(16:0/18:1/20:3)	(16:0)	(18:1)	(20:3)		C57 H106 O6 N1	900.801	21.3952	0.0214159	4.40526e+08	2.43305e+08	6.62644e+07	6.87237e+07	8.59626e+07	1.15416e+08	1.06108e+08	1.67505e+08	9.15721e+07	3.50999e+08	6.45488e+07	5.62245e+07	7.90796e+07	9.69331e+07	1.9115e+08	2.15767e+08	7.15768e+07	3.34544e+08	5.50011e+08	2.04124e+08	1.14445e+08	163823713	1.22451e+08	3.06801e+08	2.86926e+08	2.79465e+08	1.14454e+08	3.8109e+08	8.34448e+08	1.62986e+08	149627999	1.00396e+08	3.50873e+08	1.79436e+08
TG(16:0/16:0/22:6)+NH4	TG(54:6)+NH4	TG	0.00623677	0.0493502	1.76277	1.49072	(16:0/16:0/22:6)	(16:0)	(16:0)	(22:6)		C57 H102 O6 N1	896.77	20.1088	0.0303246	3.58304e+08	3.88643e+08	5.88032e+07	8.42065e+07	4.39138e+07	2.37053e+08	3.86282e+08	1.6011e+08	4.56649e+07	646430459	5.82179e+07	2.78077e+07	139135095	5.51705e+07	3.6386e+08	2.04482e+08	1.82826e+08	4.72414e+08	6.40917e+08	3.78758e+08	9.36029e+07	2.73666e+08	1.03133e+08	2.41711e+08	5.24403e+08	180243488	1.97175e+08	7.54869e+07	4.03211e+08	164324191	5.7236e+08	2.15548e+08	6.98984e+08	3.53987e+08
TG(16:0/16:0/23:0)+NH4	TG(55:0)+NH4	TG	0.00106256	0.0178536	1.6522	1.90247	(16:0/16:0/23:0)	(16:0)	(16:0)	(23:0)		C58 H116 O6 N1	922.88	23.8104	0.0815531	3.55985e+06	2.94829e+06	1.77131e+06	575702	335513	3.63882e+06	635432	754764	546180	4.5609e+06	1.00699e+06	658146	578719	683450	1.53857e+06	1.25353e+06	1.05789e+06	5.17696e+06	5.89416e+06	5.62782e+06	855829	2.24846e+06	9.62526e+06	3.36429e+06	4.64354e+06	2.94841e+06	1.16507e+06	4.63671e+06	7.36005e+06	1.42604e+06	717378	1.07752e+06	3.70033e+06	4.18372e+06
TG(16:0/18:1/21:0)+NH4	TG(55:1)+NH4	TG	0.000335615	0.0126881	1.90829	1.56257	(16:0/18:1/21:0)	(16:0)	(18:1)	(21:0)		C58 H114 O6 N1	920.864	23.3267	0.0760421	1.23246e+07	1.1513e+07	4.52776e+06	2.38205e+06	2.17526e+06	9.47585e+06	2.49496e+06	6.3046e+06	2.06447e+06	1.56604e+07	5.92477e+06	4.67108e+06	3.1334e+06	2.94483e+06	8.84557e+06	4.24582e+06	3.99192e+06	2.15783e+07	2.70896e+07	2.03336e+07	4.31489e+06	9.11461e+06	3.55852e+07	1.39291e+07	1.87508e+07	1.89749e+07	6.09754e+06	1.65686e+07	4.02823e+07	8.61768e+06	5.92123e+06	8.63097e+06	1.73558e+07	1.57592e+07
TG(19:1/18:0/18:1)+NH4	TG(55:2)+NH4	TG	0.000427249	0.0135229	1.96164	1.56225	(19:1/18:0/18:1)	(19:1)	(18:0)	(18:1)		C58 H112 O6 N1	918.848	22.7599	0.0712569	4.30919e+07	5.25118e+07	1.29069e+07	8.48925e+06	1.0302e+07	2.61033e+07	1.04422e+07	2.63658e+07	1.01929e+07	4.59869e+07	1.70382e+07	1.36084e+07	1.37662e+07	1.24911e+07	3.14195e+07	1.52364e+07	95187.6	7.54765e+07	8.77453e+07	5.05597e+07	1.66023e+07	3.7234e+07	7.77469e+07	3.5131e+07	5.73756e+07	5.74409e+07	2.63636e+07	6.45228e+07	1.39396e+08	2.72709e+07	2.38334e+07	2.91811e+07	5.77971e+07	4.36072e+07
TG(18:0/18:1/20:0)+NH4	TG(56:1)+NH4	TG	0.000540851	0.0159663	1.99214	1.10196	(18:0/18:1/20:0)	(18:0)	(18:1)	(20:0)		C59 H116 O6 N1	934.88	23.1006	0.0560801	6.44534e+07	7.11653e+07	2.55155e+07	1.957e+07	2.04784e+07	4.47935e+07	1.8815e+07	7.1562e+07	1.95006e+07	7.75626e+07	4.44036e+07	1.04808e+08	3.61675e+07	2.05708e+07	7.23285e+07	3.07518e+07	2.95147e+07	1.23985e+08	2.2664e+08	209910126	5.47177e+07	7.01087e+07	2.13521e+08	1.08368e+08	1.00614e+08	2.30752e+08	4.77853e+07	1.31884e+08	2.00109e+08	6.42901e+07	5.45435e+07	6.94857e+07	1.53919e+08	6.41194e+07
TG(16:0/16:0/24:1)+NH4	TG(56:1)+NH4	TG	0.000952519	0.0175186	1.65041	1.09445	(16:0/16:0/24:1)	(16:0)	(16:0)	(24:1)		C59 H116 O6 N1	934.88	23.5639	0.0752972	7.64355e+07	5.27686e+07	2.61717e+07	1.68601e+07	1.17401e+07	33076231	1.17157e+07	4.10024e+07	1.41954e+07	8.43957e+07	3.06728e+07	1.75689e+08	3.42128e+07	1.78878e+07	5.40895e+07	2.13781e+07	2.54867e+07	7.44174e+07	1.87161e+08	226910198	6.17065e+07	5.1496e+07	2.29878e+08	1.86811e+08	9.1731e+07	1.39483e+08	3.74745e+07	1.01496e+08	2.19729e+08	4.7894e+07	5.00498e+07	5.9092e+07	1.59206e+08	5.15159e+07
TG(18:0/18:1/20:3)+NH4	TG(56:4)+NH4	TG	0.00199581	0.0249201	1.61051	1.09598	(18:0/18:1/20:3)	(18:0)	(18:1)	(20:3)		C59 H110 O6 N1	928.833	22.34	0.0384161	1.14304e+08	7.19052e+07	1.76249e+07	1.68458e+07	2.11696e+07	4.25294e+07	2.90944e+07	4.32568e+07	2.22855e+07	8.8994e+07	1.97392e+07	17635356	2.82539e+07	2.58473e+07	6.20259e+07	6.11761e+07	1.98717e+07	1.24726e+08	2.09039e+08	5.56612e+07	4.32489e+07	5.1932e+07	4.79467e+07	7.70945e+07	9.32965e+07	8.63583e+07	4.02501e+07	1.32731e+08	2.92481e+08	5.06454e+07	4.12645e+07	2.76667e+07	1.07617e+08	3.18877e+07
TG(18:0/16:0/22:6)+NH4	TG(56:6)+NH4	TG	0.00106256	0.0178536	2.0653	1.35846	(18:0/16:0/22:6)	(18:0)	(16:0)	(22:6)		C59 H106 O6 N1	924.801	21.1889	0.0313823	6.48229e+07	8.22185e+07	2.19958e+07	2.6039e+07	1.87994e+07	7.18384e+07	8.89559e+07	4.48466e+07	1.99318e+07	1.0828e+08	2.11382e+07	1.45836e+07	4.62608e+07	2.33658e+07	9.14078e+07	7.64681e+07	3.33851e+07	1.30575e+08	2.26228e+08	1.05034e+08	3.80812e+07	5.41902e+07	4.10908e+07	7.83898e+07	1.03208e+08	1.00416e+08	5.53301e+07	4.4146e+07	1.70364e+08	5.19523e+07	9.57338e+07	5.81772e+07	2.43543e+08	5.71783e+07
TG(16:0/18:1/23:0)+NH4	TG(57:1)+NH4	TG	0.000335615	0.0126881	2.07055	1.37623	(16:0/18:1/23:0)	(16:0)	(18:1)	(23:0)		C60 H118 O6 N1	948.895	23.79	0.0923522	1.19142e+07	5.17087e+06	3.85219e+06	1.95498e+06	1.5045e+06	7.46614e+06	1.7784e+06	5.03897e+06	1.68567e+06	1.33421e+07	4.03202e+06	5.39034e+06	2.6928e+06	2.40758e+06	6.16675e+06	3.5104e+06	3.22226e+06	1.31117e+07	1.6156e+07	1.92851e+07	4.12107e+06	6.27318e+06	2.19473e+07	1.36215e+07	1.51729e+07	9.66548e+06	4.38078e+06	1.13993e+07	1.87353e+07	6.04916e+06	4.73388e+06	7.38435e+06	1.51994e+07	1.08011e+07
TG(19:0/18:1/20:1)+NH4	TG(57:2)+NH4	TG	0.00118383	0.0183091	1.74857	1.20082	(19:0/18:1/20:1)	(19:0)	(18:1)	(20:1)		C60 H116 O6 N1	946.88	22.7734	0.0628716	1.31517e+07	8.64056e+06	2.96616e+06	5.75637e+06	3.03475e+06	6.71929e+06	3.07531e+06	5.11059e+06	2.71864e+06	2.28544e+07	4.12672e+06	5.46851e+06	8.16561e+06	2.36864e+06	6.56717e+06	1.24894e+07	4.78259e+06	1.30386e+07	2.21976e+07	1.10886e+07	3.89012e+06	7.02442e+06	2.29485e+07	9.4333e+06	1.30091e+07	1.22868e+07	6.74318e+06	1.20314e+07	1.98445e+07	7.26986e+06	5.42129e+06	7.46456e+06	1.92198e+07	1.06631e+07
TG(16:0/18:1/23:1)+NH4	TG(57:2)+NH4	TG	0.000607276	0.0159663	2.06157	1.06064	(16:0/18:1/23:1)	(16:0)	(18:1)	(23:1)		C60 H116 O6 N1	946.88	23.3426	0.0790346	2.42639e+07	1.09751e+07	6.84722e+06	3.5385e+06	3.72508e+06	1.22976e+07	4.3883e+06	1.19066e+07	4.75222e+06	2.49118e+07	7.8415e+06	1.02648e+07	6.00334e+06	4.6374e+06	1.32259e+07	6.32757e+06	6.03888e+06	2.65922e+07	3.31275e+07	2.55343e+07	7.18132e+06	1.79008e+07	2.44079e+07	1.39338e+07	2.45944e+07	1.51054e+07	8.42468e+06	2.08087e+07	3.92053e+07	1.2192e+07	9.21622e+06	1.55332e+07	2.65028e+07	1.1458e+07
TG(18:1/18:2/22:2)+NH4	TG(58:5)+NH4	TG	0.000335615	0.0126881	1.76315	1.01388	(18:1/18:2/22:2)	(18:1)	(18:2)	(22:2)		C61 H112 O6 N1	954.848	21.5798	0.0576029	222601037	223311046	6.75759e+07	6.76146e+07	1.25511e+08	2.02759e+08	9.93919e+07	2.15765e+08	8.07087e+07	286103249	7.45872e+07	4.9496e+07	1.34181e+08	9.65523e+07	2.50433e+08	2.06645e+08	1.65974e+08	2.16492e+08	2.89503e+08	2.04766e+08	1.58703e+08	2.88429e+08	1.56711e+08	2.28796e+08	2.22615e+08	2.48055e+08	2.51339e+08	2.25795e+08	3.17854e+08	2.27231e+08	2.29417e+08	2.26923e+08	2.8569e+08	1.71235e+08
TG(18:0/18:1/22:5)+NH4	TG(58:6)+NH4	TG	0.000378942	0.0128935	1.89351	1.02095	(18:0/18:1/22:5)	(18:0)	(18:1)	(22:5)		C61 H110 O6 N1	952.833	20.5492	0.0701472	2.66816e+08	2.2911e+08	8.14577e+07	9.02234e+07	1.33684e+08	1.81183e+08	9.84565e+07	1.89261e+08	1.06193e+08	1.96771e+08	8.35389e+07	4.43407e+07	1.10306e+08	9.82857e+07	2.33639e+08	1.88798e+08	1.35864e+08	2.95023e+08	388170534	2.24051e+08	1.04119e+08	2.41071e+08	1.23438e+08	209982758	2.51209e+08	2.16747e+08	2.31406e+08	1.77301e+08	2.30798e+08	2.21653e+08	2.15906e+08	2.17679e+08	3.02174e+08	1.91795e+08
TG(25:0/16:0/18:1)+NH4	TG(59:1)+NH4	TG	0.00243954	0.027901	1.88641	1.00535	(25:0/16:0/18:1)	(25:0)	(16:0)	(18:1)		C62 H122 O6 N1	976.927	24.1931	0.0802188	8.74424e+06	5.26638e+06	2.97495e+06	1.28586e+06	1.19205e+06	5.57083e+06	1.42107e+06	3.75865e+06	1.21465e+06	8.22185e+06	2.85605e+06	3.81412e+06	1.76931e+06	1.73566e+06	3.31729e+06	1.86669e+06	2.1704e+06	9.50568e+06	9.52447e+06	1.04772e+07	2.57517e+06	4.37545e+06	1.12482e+07	9.2647e+06	9.05215e+06	4.97277e+06	3.26474e+06	7.78981e+06	9.53064e+06	3.60799e+06	2.43459e+06	4.51355e+06	8.82252e+06	8.29637e+06
TG(18:1/18:1/23:0)+NH4	TG(59:2)+NH4	TG	0.0029686	0.031813	1.94747	1.0608	(18:1/18:1/23:0)	(18:1)	(18:1)	(23:0)		C62 H120 O6 N1	974.911	23.8027	0.0736546	2.12313e+07	8.81913e+06	6.12971e+06	2.51636e+06	2.91729e+06	9.81831e+06	2.98645e+06	8.9059e+06	4.04308e+06	1.93116e+07	7.9076e+06	9.97606e+06	4.60722e+06	4.28455e+06	10223890	4.32411e+06	5.07071e+06	2.06057e+07	1.97449e+07	1.83555e+07	6.54567e+06	1.27482e+07	1.6164e+07	1.74546e+07	2.11721e+07	1.12606e+07	7.28444e+06	1.70687e+07	1.82744e+07	1.06237e+07	7.54475e+06	1.38433e+07	1.94502e+07	1.54399e+07
TG(24:0/18:2/18:2)+NH4	TG(60:4)+NH4	TG	0.00326932	0.0337087	1.69341	1.17387	(24:0/18:2/18:2)	(24:0)	(18:2)	(18:2)		C63 H118 O6 N1	984.895	22.66	0.11569	1.1035e+07	4.64407e+06	5.24866e+06	2.12444e+06	6.5799e+06	9.56301e+06	2.19683e+06	1.24216e+07	4.96328e+06	1.10818e+07	4.57605e+06	1.23572e+07	5.19717e+06	3.87819e+06	1.20388e+07	2.69436e+06	6.99563e+06	1.18124e+07	1.73821e+07	2.46338e+07	6.47733e+06	1.52585e+07	1.00413e+07	1.59468e+07	1.68187e+07	9.25892e+06	7.34645e+06	6.91335e+06	1.36349e+07	1.95298e+07	1.69383e+07	1.48921e+07	1.11463e+07	6.37175e+06
TG(20:0/18:1/22:5)+NH4	TG(60:6)+NH4	TG	6.00621e-05	0.00628803	2.14269	1.06373	(20:0/18:1/22:5)	(20:0)	(18:1)	(22:5)		C63 H114 O6 N1	980.864	21.5047	0.18785	2.1245e+07	1.3192e+07	4.96378e+06	5.16098e+06	9.42883e+06	1.24315e+07	1.2413e+07	1.29231e+07	1.10948e+07	1.4462e+07	5.93097e+06	3.26682e+06	7.55813e+06	6.67161e+06	2.99713e+07	1.84909e+07	9.59517e+06	2.64987e+07	3.08277e+07	2.10742e+07	1.1594e+07	2.42086e+07	9.80556e+06	2.55444e+07	2.65699e+07	2.00036e+07	1.52722e+07	2.96829e+07	2.86909e+07	2.18269e+07	1.7894e+07	1.39639e+07	3.07379e+07	1.05519e+07
TG(25:0/18:1/18:1)+NH4	TG(61:2)+NH4	TG	0.00475821	0.0423263	1.84613	1.20732	(25:0/18:1/18:1)	(25:0)	(18:1)	(18:1)		C64 H124 O6 N1	1002.94	24.1896	0.101638	6.58733e+06	4.01156e+06	2.16413e+06	971318	1.73426e+06	3.75264e+06	893720	3.66098e+06	1.51596e+06	5.71869e+06	2.49341e+06	4.25724e+06	1.97035e+06	1.93792e+06	2.73414e+06	2.29084e+06	1.59891e+06	5.45048e+06	7.40996e+06	7.66393e+06	2.26561e+06	6.6936e+06	6.00108e+06	7.00025e+06	6.39529e+06	3.72379e+06	2.92288e+06	6.92823e+06	7.1835e+06	3.19658e+06	2.59817e+06	4.40299e+06	7.05201e+06	5.68376e+06
PS(38:3)-H	PS(38:3)-H	PS	1.78958e-05	0.00608905	2.11155	1.20434	(38:3)	(38:3)				C44 H79 O10 N1 P1	812.545	12.2337	0.0508597	2.05581e+06	1.16686e+06	1.33893e+06	1.09558e+06	2.05861e+06	1.57092e+06	1.47715e+06	1.95066e+06	1.49551e+06	2.03871e+06	1.69861e+06	4.45663e+06	3.4983e+06	2.12056e+06	3.31969e+06	2.13834e+06	1.23181e+06	2.22767e+06	4.51499e+06	3.10176e+06	2.15331e+06	5.15473e+06	5.50742e+06	7.67104e+06	4.78007e+06	4.4033e+06	1.9466e+06	5.41536e+06	8.08087e+06	3.56765e+06	2.07776e+06	2.91585e+06	5.28992e+06	5.39881e+06
PE(18:0/18:1)-H	PE(36:1)-H	PE	1.52355e-05	0.00608905	2.14065	1.30863	(18:0/18:1)	(18:0)	(18:1)			C41 H79 O8 N1 P1	744.555	12.2351	0.0424032	1.0695e+07	7.1373e+06	7.68748e+06	6.1593e+06	9.95804e+06	8.94209e+06	8.20761e+06	1.15005e+07	8.51234e+06	1.12589e+07	9.74362e+06	2.563e+07	2.03561e+07	1.2209e+07	1.94745e+07	1.19729e+07	6.79408e+06	1.22932e+07	2.47621e+07	1.82892e+07	1.12811e+07	3.00979e+07	2.84706e+07	4.37557e+07	2.88732e+07	2.6044e+07	1.14083e+07	2.8092e+07	4.61155e+07	2.17225e+07	1.33176e+07	1.66803e+07	2.87386e+07	2.94303e+07
PE(18:0/20:5)-H	PE(38:5)-H	PE	0.00118383	0.0183091	2.00561	1.12696	(18:0/20:5)	(18:0)	(20:5)			C43 H75 O8 N1 P1	764.524	10.5966	0.0299076	1.66495e+07	8.35627e+06	4.76758e+06	5.68815e+06	7.48722e+06	1.43425e+07	11708314	7.99529e+06	7.43808e+06	1.21695e+07	7.3695e+06	4.39597e+06	1.6358e+07	1.35761e+07	1.33086e+07	1.16442e+07	4.26339e+06	1.06131e+07	2.16583e+07	1.46902e+07	1.14576e+07	1.6e+07	1.02762e+07	4.26019e+07	3.08606e+07	7.64746e+06	1.20189e+07	2.02542e+07	2.93437e+07	1.54987e+07	2.33049e+07	1.07061e+07	2.629e+07	2.54353e+07
DG(30:0e)+Na	DG(30:0e)+Na	DG	0.000852794	0.0168211	1.68358	1.08302	(30:0e)	(30:0e)				C33 H66 O4 Na1	549.485	20.7768	0.0150018	8.83869e+07	1.44831e+08	2.33784e+07	5.9843e+07	4.89621e+07	3.32734e+07	3.73382e+07	7.77783e+07	4.71548e+07	1.81179e+08	4.01324e+07	2.62992e+07	3.71325e+07	5.03565e+07	107035005	7.7132e+07	2.91824e+07	1.16321e+08	2.37825e+08	1.54e+08	4.79301e+07	6.01844e+07	47830693	1.03461e+08	1.13028e+08	9.47332e+07	9.85065e+07	1.0016e+08	2.43564e+08	9.38941e+07	5.77802e+07	5.92366e+07	9.58392e+07	3.23025e+08
DG(31:0e)+Na	DG(31:0e)+Na	DG	0.00106256	0.0178536	1.60329	1.04244	(31:0e)	(31:0e)				C34 H68 O4 Na1	563.501	21.2891	0.0445159	1.0549e+07	1.64856e+07	4.76796e+06	7.44436e+06	5.02514e+06	5.35957e+06	6.63832e+06	1.32188e+07	6.09081e+06	1.55909e+07	5.02942e+06	3.7605e+06	5.23606e+06	7.18088e+06	9.44698e+06	6.35455e+06	4.83698e+06	2.16754e+07	3.89563e+07	1.23779e+07	7.15593e+06	7.84588e+06	1.44165e+07	7.00361e+06	1.90661e+07	1.04412e+07	1.20688e+07	1.38404e+07	2.07427e+07	9.15981e+06	9.20568e+06	9.30103e+06	1.55884e+07	3.45705e+07
DG(32:0p)+Na	DG(32:0p)+Na	DG	0.000378942	0.0128935	2.01575	1.15628	(32:0p)	(32:0p)				C35 H68 O4 Na1	575.501	21.8161	0.0408566	3.46167e+07	2.28921e+07	8.51103e+06	1.21861e+07	1.04938e+07	1.31088e+07	1.12673e+07	1.31502e+07	1.38969e+07	3.47573e+07	9.40647e+06	1.1952e+07	1.16943e+07	9.93788e+06	2.95579e+07	1.6167e+07	8.78187e+06	3.45271e+07	5.61563e+07	3.62037e+07	1.74635e+07	2.61035e+07	2.41054e+07	2.67193e+07	2.70802e+07	4.15634e+07	1.27101e+07	3.4118e+07	4.91933e+07	1.97838e+07	1.18504e+07	1.39774e+07	4.07237e+07	2.80461e+07
DG(32:1p)+H	DG(32:1p)+H	DG	0.000680939	0.0159663	1.76802	1.06678	(32:1p)	(32:1p)				C35 H67 O4	551.503	21.7281	0.0149957	2.066e+08	1.56379e+08	3.98764e+07	8.40021e+07	5.08726e+07	8.41671e+07	6.47322e+07	8.87558e+07	4.48932e+07	1.6263e+08	5.19506e+07	4.8847e+07	5.38265e+07	5.40831e+07	1.28637e+08	8.99111e+07	5.23484e+07	1.82005e+08	2.26666e+08	1.91195e+08	5.74075e+07	1.06852e+08	1.01465e+08	176941741	1.37711e+08	137222054	8.47568e+07	1.05048e+08	2.32101e+08	9.44276e+07	8.51999e+07	8.97631e+07	1.05545e+08	3.04895e+08
DG(32:1p)+H	DG(32:1p)+H	DG	7.97264e-05	0.00678173	1.89868	1.53691	(32:1p)	(32:1p)				C35 H67 O4	551.503	22.4624	0.0274995	1.55475e+07	1.20593e+07	3.52731e+06	4.357e+06	3.19425e+06	7.23923e+06	5.03382e+06	7.53565e+06	3.90036e+06	1.81092e+07	4.42043e+06	7.3224e+06	3.17135e+06	4.17857e+06	1.26362e+07	8.35174e+06	4.44037e+06	2.29743e+07	2.49654e+07	2.60582e+07	4.56428e+06	1.0349e+07	1.50477e+07	2.8287e+07	1.39929e+07	3.70561e+07	8.16178e+06	1.58092e+07	5.49806e+07	7.88138e+06	5.48104e+06	10755604	1.35559e+07	3.92182e+07
DG(33:1p)+H	DG(33:1p)+H	DG	0.000952519	0.0175186	1.77379	1.45809	(33:1p)	(33:1p)				C36 H69 O4	565.519	22.0941	0.121027	6.41938e+06	4.53864e+06	2.40156e+06	1.66827e+06	657617	2.34044e+06	1.46947e+06	1.39302e+06	1.51026e+06	5.63688e+06	1.23978e+06	959956	1.4331e+06	1.54296e+06	3.44787e+06	2.11461e+06	1.12836e+06	1.11473e+07	1.20472e+07	4.12759e+06	1.68202e+06	2.60083e+06	1.05347e+07	2.69882e+06	5.3033e+06	4.29899e+06	2.32559e+06	4.31982e+06	8.90084e+06	2.9213e+06	2.05303e+06	2.65794e+06	4.7356e+06	1.13475e+07
DG(16:0/18:1)+NH4	DG(34:1)+NH4	DG	1.78958e-05	0.00608905	2.16512	1.35367	(16:0/18:1)	(16:0)	(18:1)			C37 H74 O5 N1	612.556	12.9979	0.0493605	4.9123e+06	3.85086e+06	609263	1.9819e+06	403572	3.06247e+06	1.71292e+06	1.18775e+06	3.32881e+06	2.42501e+06	1.00978e+06	2.37833e+06	1.38399e+06	1.20133e+06	5.93088e+06	1.93237e+06	1.23472e+06	7.94684e+06	1.51399e+07	7.73972e+06	2.63173e+06	3.45572e+06	3.25698e+06	1.84368e+06	6.67584e+06	6.1813e+06	4.14243e+06	4.40663e+06	9.76643e+06	4.66307e+06	2.4902e+06	3.70486e+06	4.555e+06	4.59918e+06
DG(34:1e)+Na	DG(34:1e)+Na	DG	0.000607276	0.0159663	1.73367	1.04848	(34:1e)	(34:1e)				C37 H72 O4 Na1	603.532	22.4299	0.0424245	5.49522e+07	5.25289e+07	1.78937e+07	1.44296e+07	1.86787e+07	2.42751e+07	1.60483e+07	4.968e+07	1.7858e+07	4.59759e+07	2.00407e+07	2.77493e+07	2.46394e+07	1.91173e+07	4.46254e+07	2.83819e+07	1.58051e+07	7.13694e+07	1.29776e+08	7.46075e+07	3.14032e+07	4.33397e+07	8.27832e+07	3.41514e+07	4.70355e+07	8.0494e+07	3.4236e+07	9.16858e+07	9.67443e+07	3.7906e+07	2.63379e+07	3.34413e+07	6.99367e+07	3.32062e+07
DG(34:2p)+H	DG(34:2p)+H	DG	0.000762536	0.0159663	1.85659	1.21176	(34:2p)	(34:2p)				C37 H69 O4	577.519	21.3068	0.0521958	2.22473e+07	3.99485e+07	2.41704e+06	2.14728e+07	1.42921e+07	2.38759e+07	9.73179e+06	1.25654e+07	9.99801e+06	3.12103e+07	5.24275e+06	5.70106e+06	9.80175e+06	9.80372e+06	1.60789e+07	2.66259e+07	2.56354e+07	3.76483e+07	5.00549e+07	4.51576e+07	1.45367e+07	2.28143e+07	1.50622e+07	2.03792e+07	6.15704e+07	2.17415e+07	1.52099e+07	1.01057e+07	4.98154e+07	1.77265e+07	2.03056e+07	3.23837e+07	2.48071e+07	3.92809e+07
DG(34:2p)+H	DG(34:2p)+H	DG	6.92614e-05	0.00673319	1.98023	1.67265	(34:2p)	(34:2p)				C37 H69 O4	577.519	22.4416	0.0177311	6.29694e+07	5.76349e+07	1.42107e+07	1.7468e+07	1.62659e+07	3.0555e+07	1.87091e+07	4.40683e+07	1.46022e+07	5.22224e+07	2.05009e+07	2.20226e+07	1.95032e+07	1.61497e+07	6.50789e+07	3.37803e+07	1.53476e+07	8.8304e+07	1.42299e+08	8.46827e+07	2.67095e+07	4.29769e+07	6.37172e+07	7.35778e+07	5.79679e+07	1.39982e+08	3.52201e+07	8.85318e+07	135294325	3.98572e+07	2.75994e+07	3.59345e+07	6.53108e+07	7.09943e+07
DG(34:2p)+H	DG(34:2p)+H	DG	0.00131733	0.0194879	1.6729	1.04772	(34:2p)	(34:2p)				C37 H69 O4	577.519	23.0343	0.0429645	7.08588e+06	1.17801e+07	2.55985e+06	2.30651e+06	2.30537e+06	4.48779e+06	2.88129e+06	5.28753e+06	2.84812e+06	5.51802e+06	3.157e+06	4.05062e+06	2.96974e+06	2.55274e+06	7.0083e+06	3.35728e+06	2.86223e+06	6.3424e+06	9.51855e+06	8.7886e+06	3.20352e+06	5.71238e+06	6.56022e+06	6.32317e+06	8.62415e+06	6.82274e+06	3.65858e+06	6.68524e+06	1.40998e+07	5.92547e+06	4.63839e+06	4.74489e+06	7.40337e+06	4.86824e+06
DG(36:1p)+H	DG(36:1p)+H	DG	4.49125e-05	0.00628803	1.77302	1.66879	(36:1p)	(36:1p)				C39 H75 O4	607.566	23.0471	0.0615886	6.91543e+06	5.73964e+06	1.77772e+06	1.48574e+06	1.3274e+06	3.43898e+06	1.68749e+06	3.87902e+06	1.29037e+06	9.66588e+06	3.13585e+06	2.95722e+06	1.88533e+06	1.57921e+06	7.43137e+06	3.57623e+06	2.2738e+06	1.85726e+07	2.09364e+07	1.82344e+07	3.1766e+06	4.80063e+06	2.14779e+07	9.53217e+06	6.72579e+06	2.92758e+07	4.08974e+06	2.02787e+07	2.56529e+07	4.73512e+06	2.95638e+06	4.2175e+06	9.48158e+06	1.09701e+07
DG(36:2p)+H	DG(36:2p)+H	DG	0.000378942	0.0128935	1.91527	1.16663	(36:2p)	(36:2p)				C39 H73 O4	605.55	22.4358	0.0376249	1.25295e+08	1.16647e+08	3.42267e+07	3.43659e+07	3.88699e+07	5.6313e+07	3.37163e+07	1.05569e+08	3.67893e+07	1.02802e+08	4.46476e+07	5.48875e+07	4.91547e+07	3.77078e+07	1.17721e+08	6.83696e+07	3.36062e+07	1.70175e+08	2.91057e+08	1.66437e+08	6.41207e+07	9.29537e+07	1.71017e+08	1.0383e+08	1.05263e+08	2.04247e+08	7.91875e+07	2.12787e+08	2.4175e+08	8.2787e+07	5.80709e+07	8.3763e+07	1.38113e+08	1.05311e+08
DG(38:2p)+H	DG(38:2p)+H	DG	0.000762536	0.0159663	1.85091	1.07091	(38:2p)	(38:2p)				C41 H77 O4	633.582	23.0242	0.0691305	2.75504e+06	3.4828e+06	1.19893e+06	957658	1.06438e+06	2.01598e+06	766521	4.65339e+06	939298	3.96996e+06	1.99633e+06	6.40705e+06	2.14641e+06	1.03922e+06	3.25306e+06	1.65807e+06	1.3936e+06	4.64723e+06	1.11523e+07	9.66842e+06	3.07114e+06	2.88445e+06	1.14251e+07	5.51488e+06	4.72812e+06	9.94863e+06	2.17273e+06	6.51683e+06	1.27335e+07	2.9227e+06	3.10509e+06	3.33082e+06	7.98958e+06	3.18222e+06
[truncated: 15 more columns]
