# Supplementary material for: Integrating machine learning and nontargeted plasma lipidomics to explore lipid characteristics of premetabolic syndrome and metabolic syndrome
Source: Front Endocrinol (Lausanne). 2024 Mar 15;15:1335269. doi: 10.3389/fendo.2024.1335269 (PMC10979736; doi:10.3389/fendo.2024.1335269)
Supplement: Supplementary file 2 [file Table_2.xlsx]

## Sheet: Sheet1
Pre-MetS and MetS: 89 lipids data selected based on VIP, FDR, and FC screening
LipidIon	LipidGroup	Class	P	FDR	VIP	LOG2|FC|	FattyAcid	FA1	FA2	FA3	FA4	IonFormula	CalMz	RT-(min)	QCRSD	Pre-MetS	Pre-MetS	Pre-MetS	Pre-MetS	Pre-MetS	Pre-MetS	Pre-MetS	Pre-MetS	Pre-MetS	Pre-MetS	Pre-MetS	Pre-MetS	Pre-MetS	Pre-MetS	Pre-MetS	Pre-MetS	Pre-MetS	Pre-MetS	Pre-MetS	Pre-MetS	Pre-MetS	Pre-MetS	Pre-MetS	Pre-MetS	Pre-MetS	Pre-MetS	Pre-MetS	Pre-MetS	MetS	MetS	MetS	MetS	MetS	MetS
TG(6:0/16:0/18:3)+Na	TG(40:3)+Na	TG	4.11481e-05	0.000583359	1.93386	-1.03014	(6:0/16:0/18:3)	(6:0)	(16:0)	(18:3)		C43 H76 O6 Na1	711.553	20.6302	0.17715	2.80857e+07	3.43445e+07	1.92146e+07	1.15918e+07	2.69119e+07	2.10874e+07	3.30874e+07	3.51494e+07	2.34237e+07	1.73469e+07	1.36431e+07	2.04123e+07	2.24196e+07	1.68529e+07	7.98462e+06	2.9304e+07	3.54138e+07	3.18083e+07	2.0364e+07	2.30487e+07	2.16425e+07	2.88984e+07	1.65506e+07	1.06867e+07	1.53265e+07	1.41203e+07	1.95386e+07	1.3379e+07	1.81494e+07	8.67935e+06	2.29219e+07	7.58039e+06	6.9802e+06	4.03011e+06
TG(16:0/10:1/18:1)+NH4	TG(44:2)+NH4	TG	1.3579e-05	0.000267841	1.52723	1.36621	(16:0/10:1/18:1)	(16:0)	(10:1)	(18:1)		C47 H90 O6 N1	764.676	17.5755	0.151229	6.85774e+06	2.90802e+06	3.97986e+06	7.15482e+06	1.89113e+06	9.51301e+06	1.17482e+06	3.73608e+06	1.65433e+06	5.05758e+06	1.0356e+07	9.01e+06	3.03948e+06	4.83852e+06	2.19098e+07	4.66994e+06	4.49531e+06	4.00342e+06	7.21931e+06	9.67011e+06	3.45235e+06	6.45777e+06	6.57334e+06	7.11327e+07	1.53893e+07	2.78674e+06	6.50008e+06	1.41687e+07	2.62556e+07	1.73718e+07	9.5644e+06	1.45233e+07	3.06794e+07	3.19004e+07
TG(16:0/10:1/18:2)+NH4	TG(44:3)+NH4	TG	4.2696e-07	4.15067e-05	2.18344	1.522	(16:0/10:1/18:2)	(16:0)	(10:1)	(18:2)		C47 H88 O6 N1	762.661	16.3962	0.0406952	4.60911e+06	2.52402e+06	2.41452e+06	5.15072e+06	1.58171e+06	6.07863e+06	940312	2.2914e+06	977259	2.95837e+06	5.26248e+06	4.62814e+06	1.54815e+06	2.90286e+06	1.68011e+07	2.78728e+06	2.30446e+06	2.25757e+06	8.81005e+06	3.80477e+06	2.37159e+06	6.03144e+06	6.1731e+06	8.00395e+06	3.98105e+06	2.09852e+06	4.44012e+06	1.24593e+07	1.59507e+07	1.94042e+07	5.25296e+06	1.00781e+07	2.58673e+07	1.91772e+07
TG(16:0/11:1/18:2)+NH4	TG(45:3)+NH4	TG	1.76721e-05	0.000293314	1.73128	1.57323	(16:0/11:1/18:2)	(16:0)	(11:1)	(18:2)		C48 H90 O6 N1	776.676	17.0314	0.0895566	1.36425e+06	444577	1.47927e+06	6.38502e+06	911172	1.11607e+06	269464	985324	130408	2.33554e+06	2.74261e+06	1.0291e+06	362768	151033	1.65948e+07	818488	1.3134e+06	568681	3.15112e+06	818041	835399	1.33615e+06	2.54042e+06	4.96859e+06	975179	1.3534e+06	3.75717e+06	3.07046e+06	6.98618e+06	4.40812e+06	2.93659e+06	3.32355e+06	9.05037e+06	1.00351e+07
TG(16:0/14:0/16:1)+NH4	TG(46:1)+NH4	TG	2.10109e-05	0.000328687	1.63817	1.71488	(16:0/14:0/16:1)	(16:0)	(14:0)	(16:1)		C49 H96 O6 N1	794.723	19.6153	0.0508425	357854979	1.32752e+08	337930175	4.73643e+08	8.86014e+07	6.12718e+08	6.19762e+07	2.64854e+08	9.41946e+07	2.13091e+08	4.1419e+08	2.99164e+08	1.86706e+08	125602738	8.72163e+08	3.39269e+08	2.51166e+08	2.61474e+08	2.88594e+08	8.44663e+08	2.08831e+08	4.53043e+08	1.87276e+08	4925412515	8.66052e+08	2.37029e+08	3.42763e+08	6.27843e+08	1772267305	6.48342e+08	4.414e+08	1319086135	2747070988	2632764108
TG(16:1/12:0/18:1)+NH4	TG(46:2)+NH4	TG	5.25204e-05	0.000674342	1.52027	1.29675	(16:1/12:0/18:1)	(16:1)	(12:0)	(18:1)		C49 H94 O6 N1	792.708	18.4453	0.045929	1.64263e+08	7.05032e+07	1.56669e+08	1.98816e+08	3.42703e+07	224561825	3.30603e+07	1.32594e+08	4.61425e+07	7.64211e+07	2.10708e+08	1.58458e+08	5.96955e+07	6.06406e+07	3.43999e+08	1.7749e+08	1.24813e+08	1.22002e+08	2.01774e+08	1.60837e+08	1.13221e+08	2.00925e+08	7.4276e+07	1742743627	6.13966e+08	8.42009e+07	1.22309e+08	2.52231e+08	4.65054e+08	2.61623e+08	1.05247e+08	4.97291e+08	6.46388e+08	6.81179e+08
TG(16:0/12:1/18:2)+NH4	TG(46:3)+NH4	TG	1.48332e-05	0.000280389	1.79571	1.69491	(16:0/12:1/18:2)	(16:0)	(12:1)	(18:2)		C49 H92 O6 N1	790.692	17.4611	0.216194	1.58707e+07	8.20934e+06	1.88097e+07	2.65443e+07	5.33732e+06	2.70401e+07	3.39753e+06	1.25176e+07	4.259e+06	7.30555e+06	1.77181e+07	7.06525e+06	8.55096e+06	8.36273e+06	3.94062e+07	2.36038e+06	1.19444e+07	1.0804e+07	2.90043e+07	9.41743e+06	1.13035e+07	2.32987e+07	1.0439e+07	1.18854e+08	5.23905e+07	9.5562e+06	1.30875e+07	3.22086e+07	5.24561e+07	4.17988e+07	2.50331e+07	4.19171e+07	1.53881e+08	6.19405e+07
TG(15:0/14:0/18:2)+NH4	TG(47:2)+NH4	TG	2.10109e-05	0.000328687	1.59304	1.45031	(15:0/14:0/18:2)	(15:0)	(14:0)	(18:2)		C50 H96 O6 N1	806.723	19.0708	0.0460427	9.06591e+06	9.87261e+06	1.17884e+07	3.42392e+07	4.10064e+06	1.28936e+07	6.2268e+06	6.34896e+06	6.96937e+06	1.53132e+07	2.0085e+07	7.33871e+06	5.01485e+06	6.52351e+06	3.01284e+07	1.8327e+07	1.72013e+07	5.74482e+06	1.9354e+07	6.41891e+07	1.38357e+07	1.8506e+07	1.08028e+07	1.63709e+08	2.31365e+07	1.22578e+07	3.30109e+07	1.95466e+07	2.64852e+07	2.29007e+07	2.81313e+07	6.77401e+07	1.06705e+08	4.39783e+07
TG(16:0/16:0/16:0)+NH4	TG(48:0)+NH4	TG	1.76721e-05	0.000293314	1.71216	1.69185	(16:0/16:0/16:0)	(16:0)	(16:0)	(16:0)		C51 H102 O6 N1	824.77	21.7734	0.017009	3.51663e+08	1.17054e+08	4.44939e+08	1.91198e+08	2.63968e+08	6.87593e+08	1.01374e+08	2.07491e+08	2.99563e+08	8.06057e+08	3.97388e+08	3.54536e+08	1.47002e+08	2.45665e+08	1047804900	1.84002e+08	1.66404e+08	180382725	2.80385e+08	1284399869	244145767	2.59352e+08	752837845	8.93924e+08	5.15128e+08	2.40568e+08	4.80979e+08	4.64325e+08	1684248270	8.22598e+08	1265323423	1081166587	1142925510	4.14624e+08
TG(15:0/16:1/17:0)+NH4	TG(48:1)+NH4	TG	2.51837e-06	0.000110564	2.08632	1.93665	(15:0/16:1/17:0)	(15:0)	(16:1)	(17:0)		C51 H100 O6 N1	822.755	19.8002	0.15245	1.55098e+08	9.80833e+07	1.69563e+08	3.70701e+08	1.06721e+08	4.10704e+08	8.17663e+07	1.26884e+08	5.97282e+07	1.84947e+08	2.03256e+08	1.25668e+08	1.73259e+08	1.15133e+08	5.78478e+08	1.28516e+08	152867160	1.56976e+08	2.08804e+08	7.85553e+08	1.79699e+08	2.37448e+08	1.51334e+08	1278385715	3.58734e+08	196643678	2.17437e+08	3.12235e+08	6.73579e+08	5.33398e+08	3.33512e+08	1142131233	1057558541	1584321194
TG(16:0/14:0/18:1)+NH4	TG(48:1)+NH4	TG	1.13617e-05	0.000241613	1.91828	1.6281	(16:0/14:0/18:1)	(16:0)	(14:0)	(18:1)		C51 H100 O6 N1	822.755	20.8131	0.016086	1465930116	4.34074e+08	1534621509	2536441257	650604583	2577551384	3.64914e+08	9.25053e+08	6.19498e+08	1664110618	1710990175	1451569341	915353960	9.1812e+08	3746430521	1167193719	7.63586e+08	8.84569e+08	1319714145	4023668311	1343016546	1454489337	1523853957	12076470852	2349997490	1515421062	1902486262	2295285057	6703355917	2891461764	2881364591	5272543152	10447598444	10293372408
TG(16:0/14:0/18:2)+NH4	TG(48:2)+NH4	TG	1.24129e-06	7.03914e-05	2.16253	1.78345	(16:0/14:0/18:2)	(16:0)	(14:0)	(18:2)		C51 H98 O6 N1	820.739	19.7478	0.0296633	8.72321e+08	3.16678e+08	9.23117e+08	2286639033	5.94103e+08	1249802121	4.38551e+08	6.51008e+08	3.49445e+08	6.05226e+08	1141025472	6.81245e+08	5.47875e+08	6.59143e+08	3365507507	1047320696	6.03797e+08	4.41349e+08	1286993019	3918717699	1041738184	1125784017	9.00532e+08	6545255915	2091837170	1144184489	1556254190	1755640908	5613895134	2047292997	1674673650	4453630693	6568991279	6511688245
TG(16:0/14:0/18:3)+NH4	TG(48:3)+NH4	TG	7.34327e-07	5.55233e-05	1.80155	1.71914	(16:0/14:0/18:3)	(16:0)	(14:0)	(18:3)		C51 H96 O6 N1	818.723	18.7963	0.205487	5.54713e+07	3.20365e+07	2.2959e+07	5.48984e+07	1.12566e+07	3.60272e+07	7.14531e+06	11771053	8.02137e+06	2.34057e+07	2.16671e+07	2.42323e+07	4.14359e+07	3.19613e+07	8.31395e+07	2.05729e+07	1.53147e+07	3.83918e+07	3.46498e+07	5.47594e+07	5.09035e+07	3.31587e+07	3.01954e+07	3.9395e+08	1.71176e+08	4.55319e+07	2.23835e+07	4.20785e+07	9.19774e+07	7.88776e+07	3.71093e+07	1.71046e+08	3.65138e+08	3.72118e+08
TG(16:0/14:2/18:1)+NH4	TG(48:3)+NH4	TG	2.73588e-08	6.88031e-06	2.01253	2.02929	(16:0/14:2/18:1)	(16:0)	(14:2)	(18:1)		C51 H96 O6 N1	818.723	19.4178	0.104813	4.99678e+06	1.58426e+06	4.41652e+06	1.22114e+07	4.15158e+06	8.40004e+06	1.35349e+06	3.16361e+06	2.13219e+06	7.858e+06	6.91332e+06	4.64312e+06	3.37302e+06	5.93048e+06	2.15249e+07	4.82506e+06	3.08902e+06	2.64143e+06	9.93513e+06	1.08011e+07	1.10655e+07	1.16979e+07	7.8308e+06	1.69352e+07	3.49381e+06	6.07559e+06	6.22373e+06	1.82282e+07	2.06078e+07	2.58647e+07	1.07123e+07	3.64855e+07	1.00661e+08	1.04751e+08
TG(16:0/16:0/17:0)+NH4	TG(49:0)+NH4	TG	0.000342887	0.002863	1.63595	1.36338	(16:0/16:0/17:0)	(16:0)	(16:0)	(17:0)		C52 H104 O6 N1	838.786	22.0005	0.0987743	2.94848e+07	8.72305e+06	1.04791e+08	66212374	1.57837e+07	4.51637e+07	1.17177e+07	1.90687e+07	1.00632e+08	2.9041e+07	5.21242e+07	3.34659e+07	1.48031e+07	3.28025e+07	2.16893e+08	1.5941e+07	1.54618e+07	2.44793e+07	3.6818e+07	1.64553e+08	5.71894e+07	2.61261e+07	4.54021e+07	1.4303e+08	4.83564e+07	3.81185e+07	7.16477e+07	4.35119e+07	1.28367e+08	8.0606e+07	3.56477e+07	1.58506e+08	7.99994e+07	7.81553e+07
TG(16:0/16:0/17:0)+Na	TG(49:0)+Na	TG	5.25204e-05	0.000674342	1.84715	1.53291	(16:0/16:0/17:0)	(16:0)	(16:0)	(17:0)		C52 H100 O6 Na1	843.741	22.0005	0.103199	5.52517e+06	1.1961e+06	1.59757e+07	1.38011e+07	3.68474e+06	1.05169e+07	1.72744e+06	4.16473e+06	2.14006e+07	5.0303e+06	9.9486e+06	1.12526e+07	2.96906e+06	6.65087e+06	1.89949e+07	3.14888e+06	2.10747e+06	3.49955e+06	6.95507e+06	2.91632e+07	6.04378e+06	4.81116e+06	1.01664e+07	1.98232e+07	8.65575e+06	7.1795e+06	1.24589e+07	1.36466e+07	2.26836e+07	1.55005e+07	7.36883e+06	3.01621e+07	1.46358e+07	2.84934e+07
TG(16:0/16:0/17:1)+NH4	TG(49:1)+NH4	TG	0.000208339	0.00198286	1.55366	1.56657	(16:0/16:0/17:1)	(16:0)	(16:0)	(17:1)		C52 H102 O6 N1	836.77	21.1375	0.0296348	1.61244e+08	6.75783e+07	4.1235e+08	4.52217e+08	8.50946e+07	2.29018e+08	7.7413e+07	1.25168e+08	2.41252e+08	1.5935e+08	3.93601e+08	154551635	1.35787e+08	1.30419e+08	4.50513e+08	1.46873e+08	208180111	1.27967e+08	1.97866e+08	6.77783e+08	135558279	1.97444e+08	1.4112e+08	2184646643	2.5116e+08	2.51e+08	3.91943e+08	2.70208e+08	5.93168e+08	2.09699e+08	1.71305e+08	7.23328e+08	1028710077	1004925881
TG(15:0/16:0/18:2)+NH4	TG(49:2)+NH4	TG	6.67523e-05	0.000803981	1.56365	1.39201	(15:0/16:0/18:2)	(15:0)	(16:0)	(18:2)		C52 H100 O6 N1	834.755	20.3272	0.0883855	7.25347e+07	2.33764e+07	1.31454e+08	2.29966e+08	4.77736e+07	1.82369e+08	4.48901e+07	1.57557e+08	1.00317e+08	9.66291e+07	1.35643e+08	5.00318e+07	7.18181e+07	5.652e+07	2.8968e+08	1.51167e+08	5.54605e+07	4.45963e+07	8.05214e+07	466591231	2.12946e+08	1.55041e+08	3.54939e+07	1029499633	1.19584e+08	3.54433e+08	1.45615e+08	1.07028e+08	4.14024e+08	1.32989e+08	1.35445e+08	8.81924e+08	6.99266e+08	2.92323e+08
TG(15:0/16:0/18:2)+NH4	TG(49:2)+NH4	TG	0.00127963	0.00725657	1.77571	1.15938	(15:0/16:0/18:2)	(15:0)	(16:0)	(18:2)		C52 H100 O6 N1	834.755	20.6064	0.0620232	2.60751e+07	1.36436e+07	2.99442e+07	7.95553e+07	1.69061e+07	2.9057e+07	1.17582e+07	2.78635e+07	2.05852e+07	2.30223e+07	4.23045e+07	2.34256e+07	1.68801e+07	2.03314e+07	7.02464e+07	1.97607e+07	3.71782e+07	2.92619e+07	4.7626e+07	6.83777e+07	3.82113e+07	6.66708e+07	4.86827e+07	1.78744e+08	2.5913e+07	2.88769e+07	4.67602e+07	5.35613e+07	5.40465e+07	5.69983e+07	6.93591e+07	90168580	1.31155e+08	1.33686e+08
TG(18:1/13:0/18:2)+NH4	TG(49:3)+NH4	TG	7.81425e-05	0.000916827	1.85892	1.65514	(18:1/13:0/18:2)	(18:1)	(13:0)	(18:2)		C52 H98 O6 N1	832.739	19.1161	0.0246076	2.54679e+07	1.25538e+07	4.13769e+07	9.95408e+07	1.85351e+07	2.34846e+07	2.3302e+07	1.78429e+07	1.77967e+07	1.51311e+07	5.00561e+07	1.74478e+07	2.79514e+07	2.7246e+07	9.63986e+07	2.51648e+07	2.33106e+07	1.77233e+07	6.3691e+07	8.27748e+07	6.84277e+07	6.73715e+07	1.84257e+07	1.49999e+08	4.36134e+07	6.06498e+07	5.42031e+07	5.10903e+07	5.66492e+07	6.564e+07	2.71122e+07	1.71404e+08	8.46064e+07	1.13896e+08
TG(15:0/16:0/18:3)+NH4	TG(49:3)+NH4	TG	1.13617e-05	0.000241613	1.66883	1.20863	(15:0/16:0/18:3)	(15:0)	(16:0)	(18:3)		C52 H98 O6 N1	832.739	19.4748	0.272796	1.61902e+07	1.08001e+07	1.89642e+07	3.15845e+07	3.58089e+06	9.33022e+06	7.69594e+06	1.83679e+07	9.05794e+06	1.414e+07	1.74241e+07	1.31264e+07	1.14538e+07	6.91743e+06	3.68797e+07	1.40448e+07	2.57571e+07	11843394	2.58168e+07	3.19078e+07	3.66246e+07	4.55756e+07	2.41333e+07	8.04429e+07	1.7514e+07	3.14381e+07	2.88611e+07	4.01178e+07	4.32942e+07	4.0316e+07	3.75691e+07	6.60405e+07	6.14711e+07	5.3099e+07
TG(18:0/16:0/16:0)+NH4	TG(50:0)+NH4	TG	9.86365e-05	0.00110946	1.70529	1.35545	(18:0/16:0/16:0)	(18:0)	(16:0)	(16:0)		C53 H106 O6 N1	852.801	22.4939	0.0266887	4.92408e+08	1.08221e+08	7.94059e+08	7.59124e+08	2.58121e+08	8.74536e+08	1.21556e+08	2.95176e+08	5.63524e+08	9.50275e+08	5.06244e+08	1189545842	2.08071e+08	6.21441e+08	1967499846	2.28762e+08	1.45266e+08	1.96315e+08	4.26684e+08	1430228786	3.66173e+08	2.83541e+08	1094149409	5.17033e+08	3.95585e+08	4.32292e+08	8.18146e+08	4.11126e+08	2581486957	1712272950	9.83059e+08	1733368877	9.4709e+08	7.7652e+08
TG(16:0/16:0/18:1)+NH4	TG(50:1)+NH4	TG	3.2099e-05	0.00046975	2.15687	1.00414	(16:0/16:0/18:1)	(16:0)	(16:0)	(18:1)		C53 H104 O6 N1	850.786	21.7533	0.0104574	5675860084	2557426442	7767551462	9458115783	3875538206	7984800286	2561808795	4654033770	4282782365	6361368278	5718351769	5524155746	3849862306	4062174479	8407815107	4351195599	3925153104	3858102185	4708127460	10345443897	4801803433	4154574423	6660481706	15191497937	6863137077	5096252499	7979744254	6542428660	12597419637	8304547595	8345266379	14001137335	22435080326	24146502457
TG(16:0/16:1/18:2)+NH4	TG(50:3)+NH4	TG	1.92742e-05	0.000316051	1.99426	1.27197	(16:0/16:1/18:2)	(16:0)	(16:1)	(18:2)		C53 H100 O6 N1	846.755	18.6511	0.0339476	1.72991e+08	9.99829e+07	1.49227e+08	4.89107e+08	1.00142e+08	2.48872e+08	1.50985e+08	1.75792e+08	6.80175e+07	4.1346e+07	3.84029e+08	7.32864e+07	2.03719e+08	2.14237e+08	5.1584e+08	2.59995e+08	1.5429e+08	8.40536e+07	354736548	1.3202e+08	2.87839e+08	2.66847e+08	1.13908e+08	2.44771e+08	3.05725e+08	2.90173e+08	1.72465e+08	2.76746e+08	8.35287e+08	4.98964e+08	9.60629e+07	7.34001e+08	6.53841e+08	4.17521e+08
TG(16:0/16:0/18:3)+NH4	TG(50:3)+NH4	TG	5.92398e-07	5.03908e-05	2.27737	1.05375	(16:0/16:0/18:3)	(16:0)	(16:0)	(18:3)		C53 H100 O6 N1	846.755	19.7691	0.0172463	5741244276	2033368724	6198311150	11399048413	4179273960	5284409795	3726943019	3683253154	2430476796	2374166160	5498519594	2806059599	4561262261	5279816882	9118291801	4529457940	3067645968	2378148459	6440803737	7991972312	8641725902	5035561267	3173567882	7622339953	7968592778	8793982658	6619958666	6597048455	11236986957	10693557047	3807240881	18894996097	16066028361	14915837745
TG(16:0/16:0/18:3)+H	TG(50:3)+H	TG	1.24243e-05	0.000260145	2.20036	1.16656	(16:0/16:0/18:3)	(16:0)	(16:0)	(18:3)		C53 H97 O6	829.728	19.7691	0.0396909	1.46618e+07	4.52968e+06	1.76977e+07	3.38328e+07	1.26296e+07	1.36891e+07	9.65593e+06	9.5426e+06	7.25072e+06	5.8721e+06	1.44496e+07	6.83923e+06	1.11432e+07	1.47922e+07	3.33408e+07	1.03792e+07	8.45874e+06	7.47069e+06	1.92124e+07	2.27178e+07	2.89704e+07	1.42766e+07	8.64041e+06	1.77644e+07	2.75168e+07	3.02255e+07	1.20841e+07	1.65169e+07	3.52362e+07	28125285	7.97395e+06	5.48164e+07	4.45255e+07	4.6804e+07
TG(16:0/14:0/20:4)+NH4	TG(50:4)+NH4	TG	1.68737e-06	8.20181e-05	1.96688	1.9402	(16:0/14:0/20:4)	(16:0)	(14:0)	(20:4)		C53 H98 O6 N1	844.739	19.3815	0.0516864	4.29071e+07	4.51069e+07	4.88807e+07	3.89937e+08	3.25807e+07	5.31717e+07	1.51236e+08	3.00427e+07	1.73083e+07	7.18778e+07	6.71852e+07	3.95233e+07	4.108e+07	5.39894e+07	2.45792e+08	4.80513e+07	3.80693e+07	3.61757e+07	1.39476e+08	1.29724e+08	8.88724e+07	7.54155e+07	6.75502e+07	2.73184e+08	3.83918e+07	1.08962e+08	5.90274e+07	1.12263e+08	1.98975e+08	1.73695e+08	9.79151e+07	4.31241e+08	9.16573e+08	9.72543e+08
TG(16:0/14:0/20:5)+NH4	TG(50:5)+NH4	TG	2.10691e-08	6.88031e-06	1.9582	1.87522	(16:0/14:0/20:5)	(16:0)	(14:0)	(20:5)		C53 H96 O6 N1	842.723	18.4235	0.0756023	2.40152e+07	4.11078e+06	1.0176e+07	2.5375e+07	1.69306e+07	1.15823e+07	6.85491e+06	1.4427e+07	9.12096e+06	2.62135e+07	2.25075e+07	1.14082e+07	1.85567e+07	2.18846e+07	4.55651e+07	5.04968e+06	2.51591e+07	1.31457e+07	1.17567e+08	3.19466e+07	2.48966e+07	4.15104e+07	2.02728e+07	7.28284e+07	1.63854e+07	2.07473e+07	1.04458e+07	5.21413e+07	6.56384e+07	5.727e+07	2.46672e+07	1.18035e+08	236839404	2.38222e+08
TG(16:0/17:0/18:1)+NH4	TG(51:1)+NH4	TG	0.00112939	0.00674166	1.75704	1.24779	(16:0/17:0/18:1)	(16:0)	(17:0)	(18:1)		C54 H106 O6 N1	864.801	21.9833	0.021798	2.40233e+08	6.18693e+07	605843712	6.13401e+08	1.08119e+08	2.45696e+08	9.60082e+07	1.61357e+08	5.16526e+08	1.3771e+08	3.95856e+08	2.42359e+08	1.38651e+08	2.26399e+08	8.51657e+08	1.98407e+08	1.31157e+08	1.38887e+08	2.59206e+08	5.11334e+08	234354681	1.74063e+08	2.10157e+08	1389924858	2.04828e+08	3.12138e+08	4.72095e+08	2.95959e+08	5.54024e+08	4.15329e+08	1.34311e+08	1076706427	1096973575	1105083464
TG(16:0/17:1/18:1)+NH4	TG(51:2)+NH4	TG	0.000933863	0.00596708	1.87807	1.03479	(16:0/17:1/18:1)	(16:0)	(17:1)	(18:1)		C54 H104 O6 N1	862.786	21.3322	0.0292274	6.02533e+08	2.34293e+08	1286389705	2151955435	4.09523e+08	6.19168e+08	4.1367e+08	522394923	7.99194e+08	3.65597e+08	1000080893	5.06836e+08	5.7385e+08	7.6398e+08	1418130906	4.90163e+08	5.26919e+08	4.48764e+08	9.00003e+08	1415803005	1011317606	6.44133e+08	4.93895e+08	2794143022	679462124	1269402181	1233918166	7.98835e+08	1205384046	1102639021	404254363	2537961714	2421411239	2385924296
TG(18:0/16:0/18:1)+NH4	TG(52:1)+NH4	TG	9.13096e-05	0.00104431	2.08225	1.05584	(18:0/16:0/18:1)	(18:0)	(16:0)	(18:1)		C55 H108 O6 N1	878.817	22.4693	0.0238653	3669133943	8.53516e+08	4962041863	7415778496	1779142225	4757461936	1372880602	2383933458	3569531031	3674021644	3170534590	7479421399	1903868681	4764307564	7384819791	2179569796	1395938371	2021258346	3589623048	4103782912	2600655781	2291647098	5170751887	10466259765	2246897596	3627400949	5024266944	2478331696	9869323934	8902105765	3505304574	10179314061	19821649791	19738471346
TG(16:0/16:0/20:4)+NH4	TG(52:4)+NH4	TG	3.11302e-08	6.88031e-06	2.14251	1.36041	(16:0/16:0/20:4)	(16:0)	(16:0)	(20:4)		C55 H102 O6 N1	872.77	20.6176	0.0199793	270437606	1.46528e+08	4.5613e+08	6.83912e+08	2.93096e+08	3.92937e+08	1.34016e+08	2.23273e+08	1.50965e+08	5.02026e+08	4.01837e+08	3.33917e+08	2.1516e+08	3.51093e+08	1045414181	2.7879e+08	2.65884e+08	1.68516e+08	4.29551e+08	7.63283e+08	3.99311e+08	2.3273e+08	4.8404e+08	1069783049	2.47737e+08	3.81764e+08	4.6816e+08	410988158	8.9424e+08	8.85452e+08	5.02439e+08	1665940469	3018340360	3039532457
TG(16:0/18:2/18:3)+NH4	TG(52:5)+NH4	TG	4.64262e-09	6.31861e-06	2.10601	1.61637	(16:0/18:2/18:3)	(16:0)	(18:2)	(18:3)		C55 H100 O6 N1	870.755	19.3553	0.0293539	1.82054e+08	1.1803e+08	2.29057e+08	6.259e+08	1.75132e+08	1.92492e+08	9.99165e+07	1.22702e+08	7.93475e+07	2.68452e+08	2.87054e+08	1.47212e+08	1.90486e+08	3.04753e+08	885257110	1.90019e+08	1.84337e+08	1.30697e+08	5.65967e+08	5.10838e+08	4.48206e+08	3.36326e+08	2.25409e+08	464800543	4.43386e+08	4.18784e+08	255077794	2.96403e+08	4.9832e+08	7.39507e+08	2.64595e+08	1616079590	2049739607	2073128889
TG(16:0/16:0/20:5)+NH4	TG(52:5)+NH4	TG	9.38749e-09	6.38819e-06	2.03076	1.75322	(16:0/16:0/20:5)	(16:0)	(16:0)	(20:5)		C55 H100 O6 N1	870.755	19.7096	0.0434674	6.53147e+07	3.64257e+07	8.0726e+07	1.75745e+08	4.34818e+07	8.79006e+07	2.16621e+07	4.48391e+07	2.09808e+07	7.63409e+07	1.50078e+08	4.35566e+07	4.89836e+07	5.80811e+07	2.13041e+08	5.04619e+07	114759806	4.19389e+07	2.05226e+08	121100490	9.33209e+07	1.8918e+08	7.77777e+07	2.21393e+08	4.27138e+07	1.02815e+08	7.19172e+07	1.17944e+08	1.894e+08	1.97259e+08	1.77016e+08	2.93166e+08	6.16452e+08	6.94212e+08
TG(16:1/18:2/18:3)+NH4	TG(52:6)+NH4	TG	6.59786e-07	5.28217e-05	2.06539	2.04946	(16:1/18:2/18:3)	(16:1)	(18:2)	(18:3)		C55 H98 O6 N1	868.739	18.1478	0.0605411	7.13199e+07	1.1955e+08	8.66235e+07	2.52138e+08	5.3136e+07	7.11145e+07	4.55636e+07	4.28513e+07	2.39949e+07	7.15729e+07	1.01977e+08	4.853e+07	7.97465e+07	2.24221e+08	3.78739e+08	8.07566e+07	79535534	5.12215e+07	3.51914e+08	2.19319e+08	226480919	1.92691e+08	1.0982e+08	9.68913e+07	5.32195e+07	1.83326e+08	4.65708e+07	1.62634e+08	1.13644e+08	3.09276e+08	8.62374e+07	5.60606e+08	8.85633e+08	8.87095e+08
TG(16:0/16:1/20:5)+NH4	TG(52:6)+NH4	TG	8.4578e-08	1.43888e-05	1.75456	1.78025	(16:0/16:1/20:5)	(16:0)	(16:1)	(20:5)		C55 H98 O6 N1	868.739	18.4252	0.0249388	3.59868e+07	2.45211e+07	2.95112e+07	8.45739e+07	2.84861e+07	3.63213e+07	1.54209e+07	2.28547e+07	1.04912e+07	3.71343e+07	1.90368e+08	2.20068e+07	3.26888e+07	3.39471e+07	1.22174e+08	3.1094e+07	7.1213e+07	2.5666e+07	1.34536e+08	6.92229e+07	7.29468e+07	1.34995e+08	3.71845e+07	7.36913e+07	2.03032e+07	7.35108e+07	2.92425e+07	6.05815e+07	1.94701e+08	1.19025e+08	1.02266e+08	1.51839e+08	2.54516e+08	2.49256e+08
TG(16:0/14:0/22:6)+NH4	TG(52:6)+NH4	TG	1.52421e-06	7.97866e-05	1.96835	1.84688	(16:0/14:0/22:6)	(16:0)	(14:0)	(22:6)		C55 H98 O6 N1	868.739	18.8018	0.032865	3.42139e+07	1.94558e+07	3.35691e+07	1.17188e+08	1.98237e+07	2.57132e+07	1.00178e+07	2.93762e+07	9.3149e+06	2.63698e+07	7.38162e+07	2.58246e+07	2.18011e+07	1.04864e+07	1.08043e+08	2.31472e+07	3.86954e+07	2.2909e+07	1.43175e+08	5.34781e+07	3.25426e+07	1.10568e+08	2.90647e+07	2.23719e+08	5.00113e+07	7.75306e+07	6.05245e+07	9.88886e+07	1.27102e+08	7.66805e+07	8.67288e+07	9.67277e+07	3.22748e+08	3.2041e+08
TG(16:1/18:3/18:3)+NH4	TG(52:7)+NH4	TG	3.72178e-06	0.000132775	1.51579	1.39901	(16:1/18:3/18:3)	(16:1)	(18:3)	(18:3)		C55 H96 O6 N1	866.723	17.2169	0.0949623	1.522e+07	1.8669e+07	1.10566e+07	3.8874e+07	7.50491e+06	1.06014e+07	8.3274e+06	9.01819e+06	4.63116e+06	8.38536e+06	2.49564e+07	8.94834e+06	1.33292e+07	2.15399e+07	5.0108e+07	1.09378e+07	1.64104e+07	9.95581e+06	7.96123e+07	2.05203e+07	2.84858e+07	6.5777e+07	1.66915e+07	1.6049e+07	9.27803e+06	2.92331e+07	8.62704e+06	3.02703e+07	1.82268e+07	3.64827e+07	1.83803e+07	5.7539e+07	5.59765e+07	5.79667e+07
TG(16:0/14:1/22:6)+NH4	TG(52:7)+NH4	TG	3.53873e-08	6.88031e-06	1.95649	1.64449	(16:0/14:1/22:6)	(16:0)	(14:1)	(22:6)		C55 H96 O6 N1	866.723	17.8193	0.0699524	1.87694e+06	806717	1.23481e+06	7.82784e+06	2.36136e+06	1.81597e+06	391999	1.74452e+06	827898	2.43083e+06	2.57327e+06	2.02739e+06	1.60944e+06	1.48555e+06	8.05434e+06	1.64693e+06	4.19104e+06	1.45161e+06	6.84155e+06	3.26656e+06	3.73585e+06	7.10689e+06	2.28967e+06	4.78547e+06	1.14127e+06	5.246e+06	3.38135e+06	4.49586e+06	4.61009e+06	1.01884e+07	5.93741e+06	7.74103e+06	1.41251e+07	1.60221e+07
TG(18:0/17:0/18:1)+NH4	TG(53:1)+NH4	TG	0.00144775	0.00785015	1.67976	1.08881	(18:0/17:0/18:1)	(18:0)	(17:0)	(18:1)		C56 H110 O6 N1	892.833	22.7692	0.0749705	5.80915e+07	2.19595e+07	1.237e+08	1.63148e+08	2.22621e+07	8.75227e+07	2.01506e+07	5.26004e+07	1.25643e+08	4.37728e+07	1.0295e+08	142245359	3.83368e+07	1.12487e+08	1.1912e+08	4.1633e+07	3.00639e+07	4.19539e+07	7.71894e+07	1.18467e+08	5.65441e+07	6.35129e+07	5.51117e+07	3.10811e+08	30497328	8.29749e+07	1.6066e+08	4.949e+07	1.19642e+08	1.33066e+08	2.79677e+07	1.97774e+08	3.38068e+08	2.58619e+08
TG(18:0/18:0/18:1)+NH4	TG(54:1)+NH4	TG	0.00369413	0.0158603	1.79089	1.29013	(18:0/18:0/18:1)	(18:0)	(18:0)	(18:1)		C57 H112 O6 N1	906.848	23.0595	0.061511	4.57713e+08	1.37275e+08	1003918471	1306477478	196083011	1105211917	2.14069e+08	3.22743e+08	1220659605	5.42994e+08	452795252	1455098621	2.55472e+08	1154224097	1382607114	3.26304e+08	2.00592e+08	292494926	6.22857e+08	4.62865e+08	3.42979e+08	5.18089e+08	9.06182e+08	1272574295	2.63009e+08	4.49267e+08	8.98115e+08	2.86788e+08	1530421165	1888183867	3.18094e+08	2425110865	3664424479	3311144483
TG(16:0/18:1/20:3)+NH4	TG(54:4)+NH4	TG	4.0974e-06	0.000132775	1.85471	1.19547	(16:0/18:1/20:3)	(16:0)	(18:1)	(20:3)		C57 H106 O6 N1	900.801	21.3952	0.0214159	1.9115e+08	7.15768e+07	3.34544e+08	5.50011e+08	2.15767e+08	2.04124e+08	1.14445e+08	163823713	1.22451e+08	3.06801e+08	2.86926e+08	2.79465e+08	1.14454e+08	3.8109e+08	8.34448e+08	1.62986e+08	149627999	1.00396e+08	3.50873e+08	1.79436e+08	230538386	1.36878e+08	226981368	6.04478e+08	1.22616e+08	327016246	3.46069e+08	1.46319e+08	4.6863e+08	7.79353e+08	1.85982e+08	9.62366e+08	1438412243	1465025145
TG(16:0/18:2/20:4)+NH4	TG(54:6)+NH4	TG	2.10691e-08	6.88031e-06	2.12346	1.43097	(16:0/18:2/20:4)	(16:0)	(18:2)	(20:4)		C57 H102 O6 N1	896.77	19.5268	0.0309816	9.92074e+08	7.31094e+08	1399167880	2580101401	1108543002	8.45398e+08	8.16956e+08	9.53775e+08	6.16094e+08	1058002422	1406049438	7.81447e+08	9.12462e+08	1547353774	3664867594	1052484712	1344044540	8.41812e+08	2669623931	9.52521e+08	1862610290	1013201904	1250274879	1038796734	6.50198e+08	2052927213	1388476836	1530759529	1434042956	3850175203	7.91049e+08	5652408883	5346978560	5519576460
TG(16:1/18:2/20:4)+NH4	TG(54:7)+NH4	TG	2.10109e-05	0.000328687	1.54637	1.21392	(16:1/18:2/20:4)	(16:1)	(18:2)	(20:4)		C57 H100 O6 N1	894.755	18.2179	0.0758969	6.41981e+07	1.11932e+08	8.53911e+07	3.63925e+08	9.68591e+07	1.01576e+08	7.16684e+07	8.48898e+07	3.70143e+07	7.36331e+07	8.62177e+07	6.9549e+07	1.1664e+08	1.3071e+08	4.46974e+08	1.2761e+08	8.23698e+07	7.02658e+07	8.09959e+08	1.43596e+08	2.73001e+08	2.82817e+08	4.41348e+07	7.14638e+07	1.49664e+08	1.49758e+08	1.12819e+08	3.86541e+08	1.68599e+08	6.13912e+08	1.14106e+08	5.89723e+08	2.21547e+08	3.80111e+08
TG(16:1/18:2/20:4)+NH4	TG(54:7)+NH4	TG	1.68737e-06	8.20181e-05	1.51236	1.52646	(16:1/18:2/20:4)	(16:1)	(18:2)	(20:4)		C57 H100 O6 N1	894.755	18.5472	0.0238407	3.00875e+08	2.44355e+08	2.62186e+08	6.66303e+08	1.88415e+08	2.09478e+08	1.46167e+08	2.04271e+08	8.766e+07	1.83332e+08	6.78402e+08	1.08626e+08	1.85268e+08	2.28358e+08	787195221	1.90326e+08	5.50753e+08	2.39305e+08	1588566920	1.85155e+08	4.07763e+08	9.40404e+08	2.48902e+08	1.64295e+08	1.22464e+08	4.31196e+08	1.9342e+08	4.65751e+08	3.49717e+08	6.35944e+08	4.96471e+08	7.9789e+08	1208961288	1170745456
TG(16:0/16:1/22:6)+NH4	TG(54:7)+NH4	TG	1.37594e-06	7.49063e-05	1.90043	1.46854	(16:0/16:1/22:6)	(16:0)	(16:1)	(22:6)		C57 H100 O6 N1	894.755	18.8309	0.0330944	2.47141e+08	1.19517e+08	2.07019e+08	5.50292e+08	1.64235e+08	1.35014e+08	9.5298e+07	1.24509e+08	4.63628e+07	1.45919e+08	3.54549e+08	9.09422e+07	1.64516e+08	7.97142e+07	3.88184e+08	1.28599e+08	3.52303e+08	131193498	6.49625e+08	2.91819e+08	2.47314e+08	5.04315e+08	1.12747e+08	1.95535e+08	1.63308e+08	5.15111e+08	3.10927e+08	3.59723e+08	3.99591e+08	4.47671e+08	3.77269e+08	4.88085e+08	7.37219e+08	7.80986e+08
TG(19:1/18:2/18:2)+NH4	TG(55:5)+NH4	TG	6.67523e-05	0.000803981	1.74815	1.01569	(19:1/18:2/18:2)	(19:1)	(18:2)	(18:2)		C58 H106 O6 N1	912.801	19.621	0.0576088	3.54212e+07	2.55499e+07	4.34722e+07	8.73949e+07	2.45612e+07	2.00582e+07	1.74139e+07	4.11239e+07	1.80103e+07	1.35917e+07	4.47833e+07	1.73226e+07	2.47683e+07	4.7592e+07	6.98827e+07	2.36835e+07	3.77679e+07	2.18971e+07	6.15867e+07	2.18098e+07	5.90487e+07	5.62725e+07	2.30903e+07	2.02126e+07	2.68364e+07	4.43672e+07	5.33885e+07	3.82808e+07	3.67314e+07	9.83799e+07	2.82535e+07	1.32736e+08	5.55911e+07	1.25113e+08
TG(18:0/18:1/20:3)+NH4	TG(56:4)+NH4	TG	0.000167232	0.00166133	1.78631	1.26856	(18:0/18:1/20:3)	(18:0)	(18:1)	(20:3)		C59 H110 O6 N1	928.833	22.34	0.0384161	6.20259e+07	1.98717e+07	1.24726e+08	2.09039e+08	6.11761e+07	5.56612e+07	4.32489e+07	5.1932e+07	4.79467e+07	7.70945e+07	9.32965e+07	8.63583e+07	4.02501e+07	1.32731e+08	2.92481e+08	5.06454e+07	4.12645e+07	2.76667e+07	1.07617e+08	3.18877e+07	5.4829e+07	3.82452e+07	5.99849e+07	1.44648e+08	2.89574e+07	1.065e+08	1.4637e+08	3.31366e+07	1.17991e+08	2.05482e+08	3.53441e+07	2.49042e+08	3.6206e+08	3.17257e+08
TG(18:1/18:1/20:5)+NH4	TG(56:7)+NH4	TG	1.03844e-05	0.000235552	1.55535	1.18939	(18:1/18:1/20:5)	(18:1)	(18:1)	(20:5)		C59 H104 O6 N1	922.786	19.5051	0.020585	1200065526	8.97449e+08	1791244088	3684453505	1518997838	1054855642	1294120936	1450012218	9.97596e+08	1020774889	1982016320	839876665	1048401377	2302226434	4182806382	1314126957	1671724289	1092884198	3599582706	6.79913e+08	2486529442	1885856845	1191754099	8.39079e+08	7.30029e+08	2500976413	2187937747	1544445305	1598466164	4675196600	7.96218e+08	6167690132	3134571589	3176892464
TG(18:0/18:1/22:4)+NH4	TG(58:5)+NH4	TG	5.44824e-06	0.000151328	1.66741	1.01043	(18:0/18:1/22:4)	(18:0)	(18:1)	(22:4)		C61 H112 O6 N1	954.848	22.0808	0.0844427	3.51451e+07	1.3453e+07	5.99278e+07	3.52996e+08	3.63815e+07	5.17219e+07	2.36744e+07	3.38852e+07	2.88333e+07	4.73572e+07	4.83648e+07	4.79218e+07	2.85575e+07	7.7476e+07	1.5061e+08	3.40905e+07	3.20545e+07	2.62283e+07	6.91542e+07	2.87972e+07	5.68586e+07	4.37924e+07	5.08859e+07	5.30119e+07	2.70028e+07	5.60767e+07	8.79082e+07	2.58027e+07	9.48018e+07	1.51853e+08	2.8664e+07	2.71188e+08	1.78541e+08	2.21577e+08
TG(18:1/18:2/22:5)+NH4	TG(58:8)+NH4	TG	7.20713e-06	0.000185074	1.71914	1.29238	(18:1/18:2/22:5)	(18:1)	(18:2)	(22:5)		C61 H106 O6 N1	948.801	19.7586	0.0465566	4.69542e+07	2.99243e+07	6.02587e+07	1.60697e+08	1.84285e+08	4.71915e+07	3.24968e+07	4.15034e+07	6.94748e+07	6.65349e+07	1.07698e+08	2.73488e+07	5.08207e+07	8.12405e+07	1.62411e+08	4.48959e+07	5.47748e+07	1.3149e+08	1.45764e+08	3.46616e+07	1.02073e+08	1.09758e+08	4.58473e+07	3.04579e+07	3.26322e+07	9.80478e+07	7.59576e+07	5.45144e+07	6.45585e+07	2.24776e+08	5.92017e+07	2.12027e+08	1.78041e+08	2.5132e+08
TG(59:1)+NH4	TG(59:1)+NH4	TG	0.00412754	0.0172849	1.55711	1.10086	(59:1)	(59:1)				C62 H122 O6 N1	976.927	23.55	0.0882397	4.99903e+06	828173	2.44789e+06	1.10609e+07	2.93545e+06	6.92891e+06	8.99695e+06	2.78627e+06	8.78248e+06	5.41279e+06	3.03767e+06	3.93786e+06	1.28006e+06	1.12446e+07	1.15434e+07	1.61472e+06	1.84673e+06	220243	9.84921e+06	1.53068e+06	6.92269e+06	3.78095e+06	9.17495e+06	5.20368e+06	6.3293e+06	4.1256e+06	4.40446e+06	1.90567e+06	9.93855e+06	1.12001e+07	8.76483e+06	3.61577e+07	1.11465e+07	2.28571e+07
TG(16:0/10:2/16:1)+NH4	TG(42:3)+NH4	TG	4.50827e-06	0.000133386	2.02983	2.1511	(16:0/10:2/16:1)	(16:0)	(10:2)	(16:1)		C45 H84 O6 N1	734.629	15.2432	0.108446	3.02895e+06	1.00032e+06	1.11691e+06	2.1288e+06	476002	1.28946e+06	342843	890899	135334	1.27587e+06	3.26398e+06	1.43622e+06	487055	687082	6.79254e+06	1.29411e+06	752061	1.31011e+06	5.09406e+06	1.21813e+06	354668	3.08762e+06	3.58433e+06	3.33064e+06	1.12776e+06	990247	1.43416e+06	5.74418e+06	7.66013e+06	6.12358e+06	1.35756e+06	3.18837e+06	9.86375e+06	1.02455e+07
TG(16:0/12:1/18:2)+NH4	TG(46:3)+NH4	TG	0.00294716	0.0135053	1.56242	1.15266	(16:0/12:1/18:2)	(16:0)	(12:1)	(18:2)		C49 H92 O6 N1	790.692	17.1851	0.0314081	4.14149e+07	1.18648e+07	1.93385e+07	3.01133e+07	7.74444e+06	4.79741e+07	7.77508e+06	1.78937e+07	6.20949e+06	7.85614e+06	2.31736e+07	3.24071e+07	2.62223e+07	1.6256e+07	7.22475e+07	2.93457e+07	2.07546e+07	1.70557e+07	3.21277e+07	8.08903e+07	1.84304e+07	5.35824e+07	1.1458e+07	1.5501e+08	6.19635e+07	1.93001e+07	2.15102e+07	3.62744e+07	6.64461e+07	5.68264e+07	1.44743e+07	6.52539e+07	5.72718e+07	5.38156e+07
TG(16:0/14:0/18:3)+NH4	TG(48:3)+NH4	TG	1.13617e-05	0.000241613	2.13756	1.73301	(16:0/14:0/18:3)	(16:0)	(14:0)	(18:3)		C51 H96 O6 N1	818.723	18.4649	0.0409137	2.05244e+08	8.51295e+07	2.0845e+08	5.58581e+08	1.29946e+08	2.97671e+08	1.36236e+08	1.48233e+08	8.05843e+07	9.7049e+07	3.05229e+08	1.31228e+08	1.6292e+08	2.01099e+08	6.16767e+08	2.37936e+08	1.16104e+08	9.74652e+07	5.66261e+08	7.12837e+08	4.40059e+08	4.05956e+08	1.29789e+08	1162685392	8.4834e+08	3.89806e+08	2.78345e+08	5.34076e+08	7.77654e+08	7.06225e+08	183238093	1445392808	1056649989	9.67175e+08
TG(12:0/18:2/18:2)+NH4	TG(48:4)+NH4	TG	0.00233845	0.011246	1.57203	1.02465	(12:0/18:2/18:2)	(12:0)	(18:2)	(18:2)		C51 H94 O6 N1	816.708	17.3211	0.0411858	2.36691e+07	2.33494e+07	2.65983e+07	7.49787e+07	2.05999e+07	4.45574e+07	2.86485e+07	2.94944e+07	1.47641e+07	1.20062e+07	6.6502e+07	1.43217e+07	2.43946e+07	4.55057e+07	1.06039e+08	3.96945e+07	2.51631e+07	1.38194e+07	133002922	7.5348e+07	6.70258e+07	9.8622e+07	3.35379e+07	7.61089e+07	2.6156e+08	4.92123e+07	4.94658e+07	78315715	5.0671e+07	1.62138e+08	1.06904e+07	1.28411e+08	6.93298e+07	1.78502e+08
TG(18:1/14:0/18:3)+H	TG(50:4)+H	TG	4.46563e-05	0.000601754	1.95771	1.28253	(18:1/14:0/18:3)	(18:1)	(14:0)	(18:3)		C53 H95 O6	827.712	18.6215	0.0875068	3.62755e+06	3.15731e+06	4.91106e+06	1.17899e+07	2.50963e+06	3.05995e+06	4.60181e+06	4.41112e+06	1.4855e+06	429570	4.87525e+06	1.93743e+06	2.45422e+06	5.63786e+06	1.35265e+07	3.47515e+06	1.76833e+06	1.93871e+06	1.24359e+07	6.31169e+06	7.58616e+06	5.52402e+06	2.08217e+06	3.68451e+06	6.61951e+06	8.56488e+06	3.60229e+06	7.42628e+06	5.5349e+06	1.33774e+07	1.20342e+06	2.32986e+07	7.70924e+06	1.16396e+07
TG(14:0/18:2/18:3)+NH4	TG(50:5)+NH4	TG	3.82252e-07	4.00188e-05	1.89761	1.812	(14:0/18:2/18:3)	(14:0)	(18:2)	(18:3)		C53 H96 O6 N1	842.723	17.6326	0.0354208	3.72637e+07	4.46906e+07	2.93513e+07	1.02687e+08	2.19632e+07	3.21548e+07	24622787	8.44695e+07	1.6474e+07	1.75213e+07	4.29109e+07	1.82856e+07	3.24516e+07	8.40146e+07	1.06153e+08	3.50746e+07	2.21645e+07	2.49737e+07	1.11015e+08	5.23537e+07	9.17452e+07	8.78824e+07	3.66415e+07	1.17767e+08	1.4013e+08	9.25303e+07	2.69661e+07	6.2642e+07	1.55917e+08	1.44241e+08	5.25786e+07	1.96608e+08	1.42781e+08	1.50086e+08
TG(18:3/14:1/18:2)+NH4	TG(50:6)+NH4	TG	0.000155286	0.00160109	1.778	1.51848	(18:3/14:1/18:2)	(18:3)	(14:1)	(18:2)		C53 H94 O6 N1	840.708	16.8437	0.133826	4.54553e+06	5.61982e+06	3.22937e+06	1.82193e+07	3.53402e+06	4.64677e+06	3.37463e+06	4.48095e+06	1.97416e+06	2.26266e+06	1.12243e+07	2.93025e+06	3.36581e+06	1.06343e+07	2.72783e+07	7.90664e+06	2.24684e+06	6.21781e+06	2.81432e+07	1.43286e+07	1.25293e+07	1.94458e+07	7.30818e+06	2.44404e+07	7.9421e+06	1.72835e+07	3.95933e+06	2.47272e+07	8.71695e+06	1.98218e+07	6.07591e+06	1.5415e+07	4.84468e+07	2.59273e+07
TG(16:0/18:2/18:3)+H	TG(52:5)+H	TG	0.00120239	0.00702337	1.64203	1.02292	(16:0/18:2/18:3)	(16:0)	(18:2)	(18:3)		C55 H97 O6	853.728	18.8783	0.145623	2.42116e+07	8.89243e+06	1.36055e+07	4.34444e+07	7.62747e+06	5.38475e+06	6.80463e+06	6.01232e+06	3.97653e+06	2.11712e+06	2.03119e+07	4.98133e+06	3.03389e+06	1.36114e+07	2.33627e+07	6.28646e+06	4.85499e+06	5.90137e+06	2.46191e+07	5.40824e+06	3.19453e+07	1.18982e+07	9.63874e+06	8.62613e+06	1.37978e+07	3.29373e+07	1.43597e+07	2.12033e+07	1.82244e+07	3.49947e+07	7.21616e+06	2.42274e+07	1.41003e+07	1.38607e+07
TG(16:1/14:0/22:6)+NH4	TG(52:7)+NH4	TG	1.76721e-05	0.000293314	1.57125	1.50127	(16:1/14:0/22:6)	(16:1)	(14:0)	(22:6)		C55 H96 O6 N1	866.723	17.5077	0.0340975	8.93745e+06	6.72384e+06	6.91409e+06	2.64189e+07	7.07997e+06	8.15062e+06	3.76349e+06	6.99792e+06	2796902	9.31285e+06	1.7284e+07	5.20587e+06	8.14014e+06	3.74517e+06	1.99862e+07	8.49135e+06	1.56433e+07	6.73904e+06	4.76219e+07	2.83435e+07	1.41323e+07	4.46092e+07	7.92179e+06	32413891	1.41413e+07	2.37343e+07	1.02177e+07	2.76367e+07	2.26273e+07	2.09521e+07	2.55657e+07	2.49367e+07	4.01983e+07	4.31263e+07
PI(16:0/16:1)-H	PI(32:1)-H	PI	1.48332e-05	0.000280389	1.61997	1.45974	(16:0/16:1)	(16:0)	(16:1)			C41 H76 O13 N0 P1	807.503	8.85751	0.0423047	3.55139e+06	1.17617e+06	3.1959e+06	2.18884e+06	2.53264e+06	4.29151e+06	425832	2.10688e+06	880528	7.92389e+06	6.48468e+06	1.69859e+06	2.50985e+06	1.20299e+06	2.90797e+06	6.04092e+06	3.29921e+06	2.09192e+06	1.36511e+06	2.37779e+07	5.15961e+06	4.24869e+06	2.54912e+06	6.98372e+06	5.57647e+06	4.51955e+06	2.38706e+06	3.14916e+06	1.49101e+07	5.40779e+06	1.68083e+07	8.43005e+06	9.5829e+06	6.59114e+06
DG(28:0e)+Na	DG(28:0e)+Na	DG	8.66062e-06	0.00021828	1.79825	1.80059	(28:0e)	(28:0e)				C31 H62 O4 Na1	521.454	19.5778	0.0343078	1.00479e+07	3.3507e+06	1.07735e+07	2.43754e+07	4.22864e+06	1.88992e+07	3.2373e+06	6.52925e+06	3.02744e+06	7.74005e+06	1.21411e+07	9.62312e+06	7.3299e+06	6.23908e+06	2.84035e+07	1.1187e+07	6.05183e+06	6.06541e+06	1.2388e+07	4.39296e+07	1.08044e+07	1.28213e+07	4.61324e+06	1.3412e+08	3.61578e+07	1.25792e+07	9.70573e+06	2.02753e+07	6.2923e+07	2.48052e+07	1.46009e+07	5.71669e+07	8.97385e+07	8.52085e+07
DG(30:0e)+Na	DG(30:0e)+Na	DG	4.0974e-06	0.000132775	2.17796	1.50995	(30:0e)	(30:0e)				C33 H66 O4 Na1	549.485	20.7768	0.0150018	107035005	2.91824e+07	1.16321e+08	2.37825e+08	7.7132e+07	1.54e+08	4.79301e+07	6.01844e+07	47830693	1.03461e+08	1.13028e+08	9.47332e+07	9.85065e+07	1.0016e+08	2.43564e+08	9.38941e+07	5.77802e+07	5.92366e+07	9.58392e+07	3.23025e+08	1.46431e+08	9.64021e+07	8.27563e+07	4.11133e+08	1.49509e+08	1.56461e+08	1.44298e+08	1.30926e+08	3.82796e+08	2.22505e+08	1.54132e+08	3.94986e+08	5.40455e+08	5.1865e+08
DG(30:0p)+Na	DG(30:0p)+Na	DG	5.98418e-06	0.000162889	1.97205	1.47083	(30:0p)	(30:0p)				C33 H64 O4 Na1	547.47	18.5743	0.086337	1.21392e+07	7.85157e+06	1.00897e+07	4.11359e+07	7.26215e+06	7.50601e+06	1.02442e+07	1.27608e+07	4.68789e+06	2.44841e+06	1.36133e+07	4.73885e+06	8.43023e+06	1.5554e+07	2.71053e+07	1.12781e+07	6.19937e+06	5.68359e+06	2.65403e+07	7.14881e+06	1.9764e+07	2.26502e+07	7.95193e+06	1.65252e+07	1.97212e+07	2.22704e+07	1.08474e+07	1.80339e+07	1.88124e+07	3.55191e+07	3.95115e+06	5.27321e+07	2.87142e+07	4.32818e+07
DG(30:1e)+Na	DG(30:1e)+Na	DG	2.51837e-06	0.000110564	2.14614	1.21932	(30:1e)	(30:1e)				C33 H64 O4 Na1	547.47	19.714	0.0245891	2.9091e+07	1.196e+07	2.96792e+07	8.31356e+07	1.736e+07	3.471e+07	1.70908e+07	2.43912e+07	1.37557e+07	1.55691e+07	3.64625e+07	2.16959e+07	2.43172e+07	3.60308e+07	7.05892e+07	2.47672e+07	1.43956e+07	15406016	5.75677e+07	4.08756e+07	6.2202e+07	38540706	2.53571e+07	121723519	5.63367e+07	5.25639e+07	4.03559e+07	5.58013e+07	8.00117e+07	6.0695e+07	2.66494e+07	1.36257e+08	1.42243e+08	1.62333e+08
DG(30:1p)+H	DG(30:1p)+H	DG	1.24129e-06	7.03914e-05	2.1313	1.57028	(30:1p)	(30:1p)				C33 H63 O4	523.472	19.7316	0.132995	1.20826e+07	4.31038e+06	1.40555e+07	2.9394e+07	5.54097e+06	1.68442e+07	4.31412e+06	1.14237e+07	3.12793e+06	8.29592e+06	1.48994e+07	9.23872e+06	7.67275e+06	9.22813e+06	4.12791e+07	9.86028e+06	2.42399e+06	6.15947e+06	1.9023e+07	2.03365e+07	1.45802e+07	1.44172e+07	1.24366e+07	8.942e+07	3.01838e+07	1.52343e+07	1.58474e+07	2.39176e+07	4.87671e+07	2.3693e+07	1.42006e+07	5.86649e+07	8.77447e+07	1.27451e+08
DG(30:1p)+H	DG(30:1p)+H	DG	4.0974e-06	0.000132775	1.80571	1.76403	(30:1p)	(30:1p)				C33 H63 O4	523.472	20.7806	0.0256864	2.58635e+07	8.03405e+06	2.53877e+07	5.09717e+07	9.11147e+06	4.66639e+07	6.40331e+06	1.73285e+07	1.2126e+07	2.84588e+07	3.27748e+07	2.87353e+07	17633141	1.67204e+07	8.47775e+07	1.87349e+07	1.34773e+07	1.70398e+07	2.77579e+07	6.81802e+07	2.64017e+07	2.56842e+07	3.32761e+07	2.8908e+08	5.3637e+07	2.65228e+07	3.44338e+07	4.80994e+07	1.30406e+08	4.86686e+07	5.01014e+07	9.69106e+07	2.14048e+08	2.03038e+08
DG(31:0e)+Na	DG(31:0e)+Na	DG	0.00106043	0.00647198	1.68799	1.00121	(31:0e)	(31:0e)				C34 H68 O4 Na1	563.501	21.2891	0.0445159	9.44698e+06	4.83698e+06	2.16754e+07	3.89563e+07	6.35455e+06	1.23779e+07	7.15593e+06	7.84588e+06	1.44165e+07	7.00361e+06	1.90661e+07	1.04412e+07	1.20688e+07	1.38404e+07	2.07427e+07	9.15981e+06	9.20568e+06	9.30103e+06	1.55884e+07	3.45705e+07	1.84673e+07	1.05887e+07	7.46177e+06	76129504	1.45634e+07	2.19925e+07	2.48742e+07	1.5719e+07	2.16432e+07	1.44316e+07	8.29301e+06	4.45219e+07	4.64996e+07	4.81607e+07
DG(32:0p)+Na	DG(32:0p)+Na	DG	3.82252e-07	4.00188e-05	2.14568	1.37629	(32:0p)	(32:0p)				C35 H68 O4 Na1	575.501	19.5119	0.0452538	1.6358e+07	9.19143e+06	2.11956e+07	3.83008e+07	1.77257e+07	1.5744e+07	1.1911e+07	1.31667e+07	8.75718e+06	1.5611e+07	2.11423e+07	1.18647e+07	1.46594e+07	1.98954e+07	5.34171e+07	1.77749e+07	1.86786e+07	1.1062e+07	3.70546e+07	4.84747e+07	3.67264e+07	2.03337e+07	1.48294e+07	2.78323e+07	1.29118e+07	3.61197e+07	2.75817e+07	2.23632e+07	4.21142e+07	6.27314e+07	1.66675e+07	9.93643e+07	9.44155e+07	8.87607e+07
DG(32:0p)+Na	DG(32:0p)+Na	DG	4.0974e-06	0.000132775	2.25666	1.04333	(32:0p)	(32:0p)				C35 H68 O4 Na1	575.501	21.8161	0.0408566	2.95579e+07	8.78187e+06	3.45271e+07	5.61563e+07	1.6167e+07	3.62037e+07	1.74635e+07	2.61035e+07	2.41054e+07	2.67193e+07	2.70802e+07	4.15634e+07	1.27101e+07	3.4118e+07	4.91933e+07	1.97838e+07	1.18504e+07	1.39774e+07	4.07237e+07	2.80461e+07	2.24999e+07	2.63687e+07	4.97429e+07	5.52027e+07	2.01804e+07	3.02866e+07	3.62617e+07	2.1481e+07	7.00161e+07	6.69895e+07	2.76443e+07	8.2594e+07	1.11827e+08	1.14401e+08
DG(32:1p)+H	DG(32:1p)+H	DG	1.3579e-05	0.000267841	2.24216	1.14113	(32:1p)	(32:1p)				C35 H67 O4	551.503	21.7281	0.0149957	1.28637e+08	5.23484e+07	1.82005e+08	2.26666e+08	8.99111e+07	1.91195e+08	5.74075e+07	1.06852e+08	1.01465e+08	176941741	1.37711e+08	137222054	8.47568e+07	1.05048e+08	2.32101e+08	9.44276e+07	8.51999e+07	8.97631e+07	1.05545e+08	3.04895e+08	1.16261e+08	9.99565e+07	1.68779e+08	3.37891e+08	1.62516e+08	1.20252e+08	1.87177e+08	1.52876e+08	339108112	2.20162e+08	2.21654e+08	3.89258e+08	5.37297e+08	5.39107e+08
DG(32:1p)+H	DG(32:1p)+H	DG	9.86365e-05	0.00110946	1.82025	1.31269	(32:1p)	(32:1p)				C35 H67 O4	551.503	22.4624	0.0274995	1.26362e+07	4.44037e+06	2.29743e+07	2.49654e+07	8.35174e+06	2.60582e+07	4.56428e+06	1.0349e+07	1.50477e+07	2.8287e+07	1.39929e+07	3.70561e+07	8.16178e+06	1.58092e+07	5.49806e+07	7.88138e+06	5.48104e+06	10755604	1.35559e+07	3.92182e+07	1.18211e+07	1.32015e+07	2.66826e+07	2.8217e+07	1.20048e+07	1.24643e+07	3.01925e+07	1.38777e+07	66230571	4.40277e+07	2.6885e+07	4.69569e+07	3.36229e+07	2.8841e+07
DG(33:1p)+Na	DG(33:1p)+Na	DG	0.00036758	0.00297784	1.87012	1.11115	(33:1p)	(33:1p)				C36 H68 O4 Na1	587.501	20.3647	0.122837	3.9827e+06	2.31776e+06	6.4665e+06	1.27008e+07	2.12595e+06	2.67303e+06	1.77801e+06	3.67669e+06	3.13265e+06	1.09366e+06	4.33401e+06	2.5125e+06	3.34315e+06	4.30661e+06	7.64303e+06	2.89955e+06	3.9563e+06	2.09883e+06	5.39178e+06	4.70003e+06	6.8547e+06	5.12092e+06	2.04565e+06	3.23312e+06	3.63114e+06	7.28106e+06	5.05794e+06	4.36993e+06	6.45218e+06	9.26783e+06	2.09333e+06	1.61251e+07	9.02258e+06	9.21322e+06
DG(33:1p)+H	DG(33:1p)+H	DG	0.000451767	0.00347376	1.8854	1.3418	(33:1p)	(33:1p)				C36 H69 O4	565.519	22.0941	0.121027	3.44787e+06	1.12836e+06	1.11473e+07	1.20472e+07	2.11461e+06	4.12759e+06	1.68202e+06	2.60083e+06	1.05347e+07	2.69882e+06	5.3033e+06	4.29899e+06	2.32559e+06	4.31982e+06	8.90084e+06	2.9213e+06	2.05303e+06	2.65794e+06	4.7356e+06	1.13475e+07	4.26099e+06	2.96314e+06	3.47333e+06	1.90257e+07	3.96368e+06	6.23561e+06	1.61636e+07	4.32866e+06	1.0391e+07	6.89993e+06	2.87116e+06	1.72705e+07	2.03627e+07	1.59422e+07
DG(16:0/18:1)+NH4	DG(34:1)+NH4	DG	4.46563e-05	0.000601754	1.78721	1.13024	(16:0/18:1)	(16:0)	(18:1)			C37 H74 O5 N1	612.556	12.9979	0.0493605	5.93088e+06	1.23472e+06	7.94684e+06	1.51399e+07	1.93237e+06	7.73972e+06	2.63173e+06	3.45572e+06	3.25698e+06	1.84368e+06	6.67584e+06	6.1813e+06	4.14243e+06	4.40663e+06	9.76643e+06	4.66307e+06	2.4902e+06	3.70486e+06	4.555e+06	4.59918e+06	4.77949e+06	4.08925e+06	6.19535e+06	1.41225e+07	4.85169e+06	5.02301e+06	7.92834e+06	6450812	1.61519e+07	6.87375e+06	3.01133e+06	2.06203e+07	2.69051e+07	2.62844e+07
DG(34:2p)+H	DG(34:2p)+H	DG	8.4489e-05	0.000974487	2.05284	1.04444	(34:2p)	(34:2p)				C37 H69 O4	577.519	22.4416	0.0177311	6.50789e+07	1.53476e+07	8.8304e+07	1.42299e+08	3.37803e+07	8.46827e+07	2.67095e+07	4.29769e+07	6.37172e+07	7.35778e+07	5.79679e+07	1.39982e+08	3.52201e+07	8.85318e+07	135294325	3.98572e+07	2.75994e+07	3.59345e+07	6.53108e+07	7.09943e+07	5.4075e+07	5.25118e+07	9.20642e+07	1.90978e+08	3.86498e+07	6.3816e+07	9.47463e+07	4.2291e+07	1.84908e+08	1.58477e+08	6.587e+07	1.8047e+08	3.48515e+08	3.69799e+08
DG(34:3p)+H	DG(34:3p)+H	DG	3.48863e-05	0.000499793	1.80057	1.18304	(34:3p)	(34:3p)				C37 H67 O4	575.503	18.9149	0.260862	3.5258e+07	2.41572e+07	3.4551e+07	8.13777e+07	1.80776e+07	3.88676e+07	1.60746e+07	1.99346e+07	9.52384e+06	1.36396e+07	3.6257e+07	9.78579e+06	1.82726e+07	1.29991e+07	5.24155e+07	1.65685e+07	3.12245e+07	2.08321e+07	8.94265e+07	1.37804e+07	2.42016e+07	3.81305e+07	1.8407e+07	1.19764e+07	2.14606e+07	3.69407e+07	2.99127e+07	3.96035e+07	3.594e+07	6.4627e+07	2.1863e+07	5.24871e+07	8.14693e+07	7.85595e+07
DG(34:3p)+Na	DG(34:3p)+Na	DG	4.84405e-05	0.000640073	1.73115	1.01591	(34:3p)	(34:3p)				C37 H66 O4 Na1	597.485	18.9149	0.0998728	1.80315e+07	1.40873e+07	1.71818e+07	5.70122e+07	1.03694e+07	9.49266e+06	9.29435e+06	1.15765e+07	6.30541e+06	2.95402e+06	1.84083e+07	9.07416e+06	5.89011e+06	2.3304e+07	3.97598e+07	1.11546e+07	8.73124e+06	1.05515e+07	4.25226e+07	9.93105e+06	1.65128e+07	1.84574e+07	1.44049e+07	7.95182e+06	2.06238e+07	1.31851e+07	1.94254e+07	2.51264e+07	2.99988e+07	4.15904e+07	1.11748e+07	3.64759e+07	2.11052e+07	3.60189e+07
DG(36:1p)+H	DG(36:1p)+H	DG	0.000591471	0.0042368	1.99705	1.52326	(36:1p)	(36:1p)				C39 H75 O4	607.566	23.0471	0.0615886	7.43137e+06	2.2738e+06	1.85726e+07	2.09364e+07	3.57623e+06	1.82344e+07	3.1766e+06	4.80063e+06	2.14779e+07	9.53217e+06	6.72579e+06	2.92758e+07	4.08974e+06	2.02787e+07	2.56529e+07	4.73512e+06	2.95638e+06	4.2175e+06	9.48158e+06	1.09701e+07	5.51969e+06	5.82883e+06	1.83179e+07	1.62411e+07	4.59693e+06	7.96544e+06	1.52874e+07	5.05328e+06	3.05469e+07	3.56073e+07	6.10476e+06	4.14996e+07	4.85766e+07	4.39632e+07
DG(36:2p)+H	DG(36:2p)+H	DG	0.000553265	0.00407024	2.0223	1.03731	(36:2p)	(36:2p)				C39 H73 O4	605.55	22.4358	0.0376249	1.17721e+08	3.36062e+07	1.70175e+08	2.91057e+08	6.83696e+07	1.66437e+08	6.41207e+07	9.29537e+07	1.71017e+08	1.0383e+08	1.05263e+08	2.04247e+08	7.91875e+07	2.12787e+08	2.4175e+08	8.2787e+07	5.80709e+07	8.3763e+07	1.38113e+08	1.05311e+08	1.01875e+08	8.83557e+07	1.62196e+08	2.18e+08	7.18529e+07	1.41328e+08	1.94524e+08	7.8763e+07	2.81929e+08	2.49087e+08	9.33075e+07	3.9213e+08	531035066	5.1525e+08
DG(36:2p)+H	DG(36:2p)+H	DG	0.00316562	0.0141724	1.69632	1.07255	(36:2p)	(36:2p)				C39 H73 O4	605.55	23.0331	0.0576476	9.11322e+06	2.67973e+06	2.18467e+07	3.02744e+07		1.80672e+07		6.40576e+06	2.7084e+07	9.85528e+06	9.38677e+06	3.22268e+07	5.38327e+06	2.59981e+07	3.10717e+07	6.99112e+06	3.74561e+06	5.61634e+06	1.27077e+07	9.07569e+06	7.40519e+06	1.16787e+07	1.73706e+07	2.58909e+07	223461	1.03932e+07	1.96488e+07	5.57452e+06	3.17802e+07	4.43583e+07		4.13909e+07	7.44728e+07	6.69936e+07
DG(18:1/20:4)+NH4	DG(38:5)+NH4	DG	8.16724e-07	5.85032e-05	2.0236	1.21542	(18:1/20:4)	(18:1)	(20:4)			C41 H74 O5 N1	660.556	11.831	0.0428735	1.1435e+07	5.13811e+06	1.57492e+07	3.48307e+07	1.39824e+07	8.114e+06	1.08509e+07	1.07764e+07	9.73491e+06	1.53637e+07	1.82156e+07	1.49455e+07	1.43106e+07	2.17611e+07	5.54454e+07	1.30705e+07	1.42761e+07	1.08952e+07	2.5435e+07	1.29568e+07	2.57568e+07	1.04528e+07	2.56535e+07	2.10353e+07	5.85631e+06	1.92338e+07	1.97042e+07	1.40629e+07	2.86029e+07	3.67908e+07	1.19248e+07	7.33486e+07	7.53559e+07	6.44423e+07
DG(18:2/20:4)+NH4	DG(38:6)+NH4	DG	3.05708e-07	3.78244e-05	1.82599	1.29021	(18:2/20:4)	(18:2)	(20:4)			C41 H72 O5 N1	658.541	11.0095	0.018587	1.27195e+07	6.72155e+06	1.4408e+07	2.35335e+07	1.04509e+07	6.05232e+06	1.11704e+07	9.18865e+06	7.2603e+06	8.49467e+06	2.02642e+07	9.34061e+06	7.76146e+06	1.67827e+07	3.45437e+07	1.1672e+07	1.65688e+07	9.05134e+06	2.18379e+07	7.25008e+06	1.87561e+07	1.34873e+07	2.37243e+07	7.97666e+06	4.20731e+06	1.72335e+07	1.0501e+07	1.66871e+07	1.50668e+07	2.79256e+07	9.52112e+06	4.30563e+07	3.69606e+07	3.49318e+07
DG(18:1/22:4)+NH4	DG(40:5)+NH4	DG	5.29232e-06	0.000151328	2.0251	1.42049	(18:1/22:4)	(18:1)	(22:4)			C43 H78 O5 N1	688.587	12.6254	0.112966	943251		1.69022e+06	3.70965e+06	805975	856160	440681	644933	422885	754697	1.25909e+06	731756	1.04181e+06	2.03077e+06	4.09613e+06	818324	337666	509236	1.375e+06	1.18373e+06	2.16405e+06	1.10096e+06	1.18963e+06	1.99764e+06	794081	1.81456e+06	2.19934e+06	831819	2.35754e+06	3.34383e+06	763161	7.30659e+06	5.89119e+06	5.65466e+06
DG(28:0p)+Na	DG(28:0p)+Na	DG	0.000155286	0.00160109	1.51365	1.82995	(28:0p)	(28:0p)				C31 H60 O4 Na1	519.438	18.4063	0.0228214	1.17014e+06	355614	1.13056e+06	2.54311e+06	573719	3.03146e+06	664774	803288	456849	588477	2.33935e+06	1.0291e+06	610079	1.14383e+06	4.69077e+06	1.3891e+06	343496	593535	4.62217e+06	2.88663e+06	1.4109e+06	2.31313e+06	1.01402e+06	1.69366e+07	1.36563e+07	1.35629e+06	1.6788e+06	4.56043e+06	4.86556e+06	4.58697e+06	930803	7.44712e+06	7.93698e+06	8.61062e+06
Cer(d40:4)+NH4	CerG1(d40:4)+NH4	Cer	2.71346e-05	0.000410335	2.08812	1.23651	(d40:4)	(d40:4)				C46 H87 O8 N2	795.646	17.403	0.227146	1.50097e+07	5.46288e+06	1.33531e+07	2.27919e+07	7.15984e+06	2.4415e+07	5.56279e+06	1.18524e+07	7.20034e+06	8.14803e+06	1.47126e+07	1.37582e+07	4.32837e+06	1.12136e+07	4.12933e+07	1.7496e+07	1.16881e+07	1.16711e+07	1.56424e+06	2.64172e+07	1.01046e+07	2.14112e+07	1.37967e+07	1.54211e+07	6.11722e+07	1.35267e+07	1.45059e+07	3.11795e+07	5.61769e+07	3.04597e+07	1.51947e+07	4.34025e+07	5.44483e+07	6.08614e+07
Cer(d40:5)+NH4	CerG1(d40:5)+NH4	Cer	3.72178e-06	0.000132775	1.77965	1.68455	(d40:5)	(d40:5)				C46 H85 O8 N2	793.63	16.688	0.0612721	3.19129e+06	1.4068e+06	1.97029e+06	5.42911e+06	1.25926e+06	4.99334e+06	662047	1.7273e+06	1.1518e+06	2.23449e+06	3.56727e+06	3.00486e+06	1.52622e+06	2.18831e+06	1.48433e+07	2.40404e+06	1.79813e+06	2.33359e+06	4.98442e+06	4.43502e+06	2.19819e+06	3.58815e+06	3.45168e+06	2.18851e+07	4.22303e+06	1.64435e+06	1.46661e+06	4.78264e+06	8.53682e+06	1.00688e+07	4.00686e+06	9.95595e+06	1.68487e+07	2.14537e+07
Cer(d42:4)+NH4	CerG1(d42:4)+NH4	Cer	0.000319723	0.00271964	1.72038	1.10902	(d42:4)	(d42:4)				C48 H91 O8 N2	823.677	18.437	0.0210087	112058910	5.55519e+07	1.06518e+08	2.45078e+08	1.02566e+08	1.67683e+08	1.05137e+08	8.02063e+07	6.88358e+07	7.18619e+07	1.3136e+08	9.18989e+07	1.10324e+08	1.55006e+08	2.5307e+08	1.317e+08	4.92742e+07	6.36205e+07	1.58584e+08	381646400	2.08959e+08	1.47679e+08	9.81791e+07	4.70593e+08	5.09131e+08	2.05426e+08	1.54099e+08	238179955	3.36542e+08	2.75462e+08	1.26321e+08	4.24959e+08	2.96462e+08	3.78618e+08
[truncated: 29 more columns]
